# Supplementary material for: Addressing the dichotomy of fishing and climate in fishery management with the FishClim model
Source: Commun Biol. 2022 Nov 9;5:1146. doi: 10.1038/s42003-022-04100-6 (PMC9646776; doi:10.1038/s42003-022-04100-6)
Supplement: Supplementary file 4 — Supplementary Data [file 42003_2022_4100_MOESM4_ESM.xlsx]

## Sheet: REFERENCE
Addressing the dichotomy of fishing and climate in fishery management with the FishClim model
Grégory Beaugrand1*, Alexis Balembois1, Loïck Kléparski1,2, Richard R Kirby3,4
1 Univ. Littoral Côte d’Opale, CNRS, Univ. Lille, UMR 8187 LOG, F-62930 Wimereux, France
2 Marine Biological Association, Citadel Hill, Plymouth PL1 2PB, United Kingdom
3 The Secchi Disk Foundation, Kiln Cottage, Gnaton, Yealmpton, Devon PL8 2HU, United Kingdom
4 Ronin Institute, Montclair, NJ 07043, USA
*Corresponding author: gregory.beaugrand@univ-lille.fr
Supplementary Data

## Sheet: FIGURE 1b-e
			ICES COD SSB (in log10)	ICES cod recruitment age 1 (in log10)
YEAR	PLANKTON INDEX	mdSSB	0-1 standardisation	0-1 standardisation	Standardised SSB	ICES FISHING EFFORT			YEAR	Fishing intensity Alpha
1958	3.0811	0.442837							1963.5	0.163441
1959	0.5263	0.370302							1964.5	0.141552
1960	0.3988	0.392592							1965.5	0.153188
1961	1.3602	0.391582							1966.5	0.124196
1962	1.6211	0.491784							1967.5	0.125586
1963	4.2619	0.447739	0.732204	0.53113	0.293293	0.47			1968.5	0.117746
1964	5.3994	0.438809	0.766375	0.668419	0.295942	0.52			1969.5	0.12865
1965	4.6264	0.455215	0.847445	0.753363	0.302227	0.57			1970.5	0.138899
1966	4.593	0.425544	0.90534	0.807248	0.306716	0.58			1971.5	0.130939
1967	3.4984	0.419162	0.966358	0.760992	0.311447	0.62			1972.5	0.154067
1968	3.0983	0.407488	0.978019	0.563117	0.312351	0.65			1973.5	0.126346
1969	2.7113	0.42325	0.973951	0.524246	0.312035	0.61			1974.5	0.132214
1970	3.9043	0.437763	0.984949	0.867667	0.312888	0.65			1975.5	0.165159
1971	-0.1476	0.413018	1	0.946091	0.314055	0.74			1976.5	0.165411
1972	-0.7163	0.419146	0.954898	0.551238	0.310558	0.81			1977.5	0.1823
1973	0.3471	0.414863	0.856631	0.656903	0.302939	0.79			1978.5	0.185445
1974	2.1828	0.407248	0.890024	0.653296	0.305528	0.75			1979.5	0.207786
1975	0.9363	0.427802	0.861149	0.808327	0.30329	0.81			1980.5	0.150358
1976	4.0535	0.414859	0.784344	0.701897	0.297335	0.87			1981.5	0.171387
1977	4.9179	0.448849	0.69319	0.952599	0.290268	0.82			1982.5	0.173881
1978	5.4528	0.459987	0.672047	0.803521	0.288629	0.92			1983.5	0.201121
1979	5.5139	0.494687	0.675098	0.867449	0.288865	0.84			1984.5	0.189276
1980	4.5743	0.427293	0.676015	1	0.288936	0.92			1985.5	0.213049
1981	4.9134	0.447224	0.719026	0.737551	0.292271	0.93			1986.5	0.207988
1982	4.7148	0.417312	0.726007	0.863851	0.292812	1.05			1987.5	0.215675
1983	4.1112	0.452237	0.632675	0.70592	0.285576	1.03			1988.5	0.175815
1984	3.5135	0.442638	0.570578	0.87635	0.280762	0.97			1989.5	0.170338
1985	2.0327	0.45529	0.547321	0.483132	0.278959	0.92			1990.5	0.14439
1986	2.4736	0.475198	0.477512	0.926686	0.273546	1			1991.5	0.187372
1987	1.7214	0.467924	0.492288	0.658136	0.274692	0.97			1992.5	0.152307
1988	-0.6808	0.411441	0.459701	0.546411	0.272166	1			1993.5	0.195973
1989	-2.4984	0.389174	0.436664	0.710953	0.27038	1.02			1994.5	0.177512
1990	-2.7203	0.37366	0.374886	0.454938	0.26559	0.95			1995.5	0.141031
1991	-0.2001	0.429524	0.375642	0.499311	0.265648	0.94			1996.5	0.190757
1992	-1.0997	0.388901	0.387265	0.745465	0.26655	0.91			1997.5	0.138963
1993	0.3986	0.448091	0.404445	0.524774	0.267882	0.97			1998.5	0.16586
1994	-0.2069	0.432528	0.422111	0.778798	0.269251	0.94			1999.5	0.187841
1995	-1.715	0.408234	0.46113	0.652462	0.272276	0.88			2000.5	0.207814
1996	-3.0446	0.455466	0.550642	0.545383	0.279216	0.9			2001.5	0.170287
1997	-2.6788	0.394286	0.560458	0.879383	0.279977	0.93			2002.5	0.178605
1998	-3.7185	0.385756	0.582101	0.214009	0.281655	1.12			2003.5	0.159063
1999	-2.8599	0.375589	0.46974	0.431297	0.272944	1.14			2004.5	0.180686
2000	-2.0645	0.390362	0.289504	0.53514	0.25897	1.16			2005.5	0.187489
2001	-3.4502	0.392336	0.157498	0.281161	0.248736	0.88			2006.5	0.128816
2002	-2.6001	0.342089	0.198307	0.384948	0.2519	1.05			2007.5	0.0661037
2003	-4.8656	0.342871	0.0463054	0.164069	0.240115	0.76			2008.5	0.103155
2004	-4.7777	0.365888	0.0177623	0.358817	0.237902	0.8			2009.5	0.113409
2005	-2.7885	0.393833	0	0.294166	0.236525	0.82			2010.5	0.146113
2006	-5.1966	0.370146	0.0372967	0.516063	0.239417	0.73			2011.5	0.129828
2007	-5.764	0.332868	0.184831	0.292446	0.250855	0.66			2012.5	0.156473
2008	-3.445	0.335864	0.369544	0.324999	0.265176	0.64			2013.5	0.169156
2009	-2.5567	0.3499	0.376655	0.3568	0.265727	0.61			2014.5	0.0748796
2010	-3.1986	0.397261	0.400211	0.421417	0.267553	0.52			2015.5	0.15205
2011	-4.2416	0.375421	0.45936	0.212978	0.272139	0.4			2016.5	0.119683
2012	-4.3586	0.40054	0.486479	0.334889	0.274242	0.37			2017.5	0.115772
2013	-5.0493	0.40996	0.490678	0.369857	0.274567	0.37			2018.5	0.174869
2014	-2.1322	0.328462	0.476419	0.431752	0.273462	0.38
2015	-4.56	0.397948	0.507613	0.219574	0.27588	0.38
2016	-4.2581	0.360835	0.512317	0.118919	0.276245	0.38
2017	-3.3444	0.339848	0.503519	0.431563	0.275563	0.43
2018			0.428193	0	0.269723	0.56
2019			0.292198	0.215557	0.259179	0.54

## Sheet: FIGURE 1f
			modelled SSB
Year	Fishing and environment changing	Low fishing and environment changing	High fishing and environment changing	Fishing changing and negative environment	Fishing changing and positive environment
1963	0.286432	0.372596	0.241258	0.221093	0.332983
1964	0.291214	0.379232	0.244854	0.221093	0.332983
1965	0.298968	0.379908	0.246158	0.225933	0.340272
1966	0.304478	0.386219	0.249592	0.226585	0.341254
1967	0.309975	0.378534	0.247361	0.233583	0.351794
1968	0.311419	0.371856	0.244704	0.237985	0.358422
1969	0.31146	0.363533	0.240805	0.24274	0.365584
1970	0.312523	0.365148	0.24077	0.243187	0.366257
1971	0.313819	0.371295	0.243015	0.240976	0.362928
1972	0.310414	0.365505	0.240616	0.241515	0.363739
1973	0.302852	0.364732	0.239965	0.236271	0.355842
1974	0.305472	0.362659	0.238793	0.239577	0.36082
1975	0.303255	0.358539	0.236679	0.240317	0.361936
1976	0.297313	0.363863	0.238502	0.232872	0.350722
1977	0.290255	0.362174	0.237757	0.228238	0.343743
1978	0.28862	0.373201	0.242386	0.221451	0.333522
1979	0.288859	0.383737	0.247441	0.216458	0.326002
1980	0.288932	0.401404	0.25591	0.208386	0.313845
1981	0.292268	0.38703	0.252038	0.215144	0.324022
1982	0.29281	0.387492	0.252679	0.215383	0.324382
1983	0.285575	0.375722	0.248025	0.215006	0.323816
1984	0.280761	0.38267	0.250531	0.208897	0.314615
1985	0.278958	0.383296	0.250864	0.207379	0.312328
1986	0.273546	0.388263	0.253078	0.201421	0.303354
1987	0.274692	0.398113	0.257643	0.19848	0.298925
1988	0.272165	0.401494	0.259967	0.194945	0.293601
1989	0.270379	0.379807	0.251752	0.200292	0.301655
1990	0.26559	0.359271	0.241904	0.205253	0.309126
1991	0.265648	0.342439	0.23238	0.214113	0.322469
1992	0.26655	0.354517	0.235591	0.211264	0.318179
1993	0.267882	0.346754	0.231216	0.216777	0.326483
1994	0.269251	0.363042	0.237303	0.211149	0.318007
1995	0.272276	0.368205	0.239677	0.211375	0.318346
1996	0.279216	0.361917	0.237465	0.219239	0.33019
1997	0.279977	0.375161	0.243079	0.213869	0.322102
1998	0.281655	0.35946	0.237263	0.221456	0.333529
1999	0.272944	0.34795	0.231757	0.220798	0.332538
2000	0.25897	0.337752	0.226149	0.21551	0.324574
2001	0.248736	0.338185	0.224941	0.207779	0.31293
2002	0.2519	0.339168	0.224414	0.210568	0.31713
2003	0.240115	0.318196	0.214611	0.210749	0.317403
2004	0.237902	0.308612	0.208465	0.21499	0.323791
2005	0.236525	0.312367	0.208351	0.21328	0.321215
2006	0.239417	0.324025	0.212478	0.210688	0.317311
2007	0.250855	0.322793	0.211905	0.22132	0.333324
2008	0.265176	0.30634	0.204705	0.242786	0.365654
2009	0.265727	0.299554	0.200525	0.249406	0.375624
2010	0.267553	0.301304	0.20008	0.251135	0.378228
2011	0.272139	0.317776	0.206583	0.244002	0.367485
2012	0.274242	0.321166	0.208481	0.243695	0.367022
2013	0.274567	0.331758	0.2135	0.237009	0.356952
2014	0.273462	0.34147	0.21861	0.229912	0.346265
2015	0.27588	0.312136	0.208018	0.247187	0.372282
2016	0.276245	0.325157	0.212794	0.240184	0.361735
2017	0.275563	0.319738	0.210551	0.243714	0.367052
2018	0.269723	0.308062	0.205193	0.24694	0.371909
2019	0.259179	0.313577	0.206679	0.234402	0.353027

## Sheet: FIGURE 2
Year	ICES SSB log10	Environmental influence	Fishing influence	Fishing influence in percentage
1963	5.11789	0.167914	-0.312092	62.3235
1964	5.1465	0.253386	-0.310012	64.9155
1965	5.21438	0.277511	-0.210326	63.7045
1966	5.26285	0.358573	-0.196556	66.2608
1967	5.31394	0.292466	-0.0453274	60.3744
1968	5.3237	0.219455	0.0493649	55.3444
1969	5.32029	0.118819	0.151412	49.1749
1970	5.3295	0.126774	0.15379	49.5545
1971	5.3421	0.194612	0.103892	53.3584
1972	5.30434	0.127425	0.117759	50.6934
1973	5.22207	0.113674	0.00807682	53.256
1974	5.25003	0.0869984	0.0766424	50.6898
1975	5.22585	0.0350064	0.0926679	48.7454
1976	5.16155	0.0936147	-0.0617226	54.5668
1977	5.08523	0.0738351	-0.156097	56.0662
1978	5.06753	0.19868	-0.29315	62.734
1979	5.07008	0.321868	-0.392236	68.4553
1980	5.07085	0.527525	-0.546072	77.9238
1981	5.10686	0.416706	-0.403966	71.4156
1982	5.11271	0.420695	-0.404643	71.514
1983	5.03456	0.297105	-0.411885	67.015
1984	4.98257	0.359545	-0.542452	71.2224
1985	4.9631	0.364083	-0.575714	71.8137
1986	4.90466	0.415145	-0.697181	75.043
1987	4.91703	0.51748	-0.757257	79.2708
1988	4.88974	0.565445	-0.827615	81.5225
1989	4.87046	0.3829	-0.709077	73.5372
1990	4.81873	0.161742	-0.596379	64.9303
1991	4.81937	-0.0487734	-0.395448	55.9984
1992	4.8291	0.0341958	-0.47936	60.4615
1993	4.84348	-0.0683374	-0.365309	55.8934
1994	4.85827	0.0874665	-0.491828	62.757
1995	4.89094	0.138658	-0.492725	64.2896
1996	4.96588	0.0811526	-0.329039	59.6807
1997	4.9741	0.221588	-0.44128	65.9861
1998	4.99222	0.0742864	-0.273429	58.1885
1999	4.89815	-0.0666568	-0.291064	54.6047
2000	4.74725	-0.203027	-0.411814	53.5752
2001	4.63673	-0.220985	-0.579757	56.3197
2002	4.67089	-0.224266	-0.520959	55.5737
2003	4.54363	-0.449312	-0.507576	50.1929
2004	4.51974	-0.578824	-0.412125	46.3451
2005	4.50486	-0.569277	-0.458266	47.9407
2006	4.53609	-0.461117	-0.516995	51.543
2007	4.65961	-0.472612	-0.297496	47.3895
2008	4.81426	-0.635556	0.189952	32.8412
2009	4.82021	-0.741381	0.316819	27.8487
2010	4.83994	-0.741635	0.333154	27.6833
2011	4.88946	-0.54428	0.179146	35.6299
2012	4.91216	-0.504622	0.167153	36.6276
2013	4.91568	-0.373729	0.0327738	42.7561
2014	4.90374	-0.251421	-0.107087	48.6458
2015	4.92986	-0.541259	0.303568	30.9659
2016	4.9338	-0.406661	0.129395	38.8937
2017	4.92643	-0.483554	0.190832	35.6622
2018	4.86336	-0.635383	0.254601	31.1743
2019	4.7495	-0.582258	-0.0177566	39.4881

## Sheet: FIGURE 3A
								SSP245: Scenario SSP 245			For meaning of earth system models, see Supplementary Text 1,
								SSP585: Scenario SSP 585
	CNRM	CNRM	IPSL	IPSL	GFDL	GFDL	UKESM	UKESM
Year	SSP245	SSP585	SSP245	SSP585	SSP245	SSP585	SSP245	SSP585
1850	0.3256	0.3256	0.498333	0.4983	0.405141	0.405141	0.468698	0.468698
1851	0.3452	0.3452	0.399156	0.3992	0.389244	0.389244	0.438833	0.438833
1852	0.3306	0.3306	0.431608	0.4316	0.419748	0.419748	0.459207	0.459207
1853	0.3309	0.3309	0.392583	0.3926	0.439273	0.439273	0.402055	0.402055
1854	0.3104	0.3104	0.387731	0.3877	0.437797	0.437797	0.490877	0.490877
1855	0.2588	0.2588	0.431297	0.4313	0.403725	0.403725	0.465965	0.465965
1856	0.2922	0.2922	0.358176	0.3582	0.437723	0.437723	0.466425	0.466425
1857	0.3698	0.3698	0.419218	0.4192	0.419501	0.419501	0.445634	0.445634
1858	0.333	0.333	0.387073	0.3871	0.357292	0.357292	0.476884	0.476884
1859	0.3843	0.3843	0.378502	0.3785	0.431991	0.431991	0.441189	0.441189
1860	0.3539	0.3539	0.415966	0.416	0.408923	0.408923	0.442286	0.442286
1861	0.326	0.326	0.434821	0.4348	0.397285	0.397285	0.489672	0.489672
1862	0.3647	0.3647	0.383454	0.3835	0.45666	0.45666	0.497061	0.497061
1863	0.2798	0.2798	0.399093	0.3991	0.405023	0.405023	0.45541	0.45541
1864	0.3084	0.3084	0.384401	0.3844	0.444708	0.444708	0.395092	0.395092
1865	0.3446	0.3446	0.407558	0.4076	0.391771	0.391771	0.432654	0.432654
1866	0.3186	0.3186	0.409198	0.4092	0.392932	0.392932	0.489436	0.489436
1867	0.2904	0.2904	0.416808	0.4168	0.40668	0.40668	0.485723	0.485723
1868	0.3457	0.3457	0.375607	0.3756	0.427151	0.427151	0.461215	0.461215
1869	0.2664	0.2664	0.411663	0.4117	0.397642	0.397642	0.488419	0.488419
1870	0.3389	0.3389	0.429315	0.4293	0.448665	0.448665	0.4205	0.4205
1871	0.2927	0.2927	0.442161	0.4422	0.400119	0.400119	0.459713	0.459713
1872	0.3272	0.3272	0.378985	0.379	0.42078	0.42078	0.467564	0.467564
1873	0.2947	0.2947	0.46569	0.4657	0.43805	0.43805	0.492749	0.492749
1874	0.3278	0.3278	0.38547	0.3855	0.423151	0.423151	0.439517	0.439517
1875	0.3233	0.3233	0.33981	0.3398	0.401583	0.401583	0.38024	0.38024
1876	0.3215	0.3215	0.401949	0.4019	0.420645	0.420645	0.414193	0.414193
1877	0.2845	0.2845	0.415129	0.4151	0.457555	0.457555	0.508447	0.508447
1878	0.3505	0.3505	0.41813	0.4181	0.398564	0.398564	0.412114	0.412114
1879	0.3103	0.3103	0.414058	0.4141	0.440451	0.440451	0.436882	0.436882
1880	0.2857	0.2857	0.364315	0.3643	0.45254	0.45254	0.383163	0.383163
1881	0.3712	0.3712	0.453796	0.4538	0.440515	0.440515	0.398523	0.398523
1882	0.3405	0.3405	0.381312	0.3813	0.418933	0.418933	0.402143	0.402143
1883	0.3858	0.3858	0.418988	0.419	0.395142	0.395142	0.407426	0.407426
1884	0.3234	0.3234	0.404687	0.4047	0.423185	0.423185	0.458136	0.458136
1885	0.3639	0.3639	0.456331	0.4563	0.458843	0.458843	0.447064	0.447064
1886	0.3842	0.3842	0.456047	0.456	0.407901	0.407901	0.459004	0.459004
1887	0.3525	0.3525	0.463903	0.4639	0.443431	0.443431	0.475699	0.475699
1888	0.3176	0.3176	0.456812	0.4568	0.440471	0.440471	0.489101	0.489101
1889	0.3894	0.3894	0.458967	0.459	0.476891	0.476891	0.450406	0.450406
1890	0.3225	0.3225	0.41982	0.4198	0.409667	0.409667	0.465438	0.465438
1891	0.4052	0.4052	0.452772	0.4528	0.438352	0.438352	0.438108	0.438108
1892	0.3547	0.3547	0.362248	0.3622	0.43408	0.43408	0.368995	0.368995
1893	0.3735	0.3735	0.38124	0.3812	0.431991	0.431991	0.410487	0.410487
1894	0.329	0.329	0.341357	0.3414	0.449286	0.449286	0.371984	0.371984
1895	0.3883	0.3883	0.414562	0.4146	0.463982	0.463982	0.442983	0.442983
1896	0.3638	0.3638	0.369782	0.3698	0.406452	0.406452	0.45546	0.45546
1897	0.3366	0.3366	0.459089	0.4591	0.438499	0.438499	0.483433	0.483433
1898	0.342	0.342	0.412881	0.4129	0.401225	0.401225	0.385827	0.385827
1899	0.3748	0.3748	0.401504	0.4015	0.390593	0.390593	0.48376	0.48376
1900	0.3356	0.3356	0.424062	0.4241	0.470277	0.470277	0.408206	0.408206
1901	0.3508	0.3508	0.385358	0.3854	0.363085	0.363085	0.369112	0.369112
1902	0.3475	0.3475	0.429602	0.4296	0.407017	0.407017	0.465091	0.465091
1903	0.3924	0.3924	0.471979	0.472	0.471545	0.471545	0.420247	0.420247
1904	0.3485	0.3485	0.394391	0.3944	0.47011	0.47011	0.455344	0.455344
1905	0.3229	0.3229	0.433536	0.4335	0.421002	0.421002	0.410072	0.410072
1906	0.3196	0.3196	0.386601	0.3866	0.410203	0.410203	0.398021	0.398021
1907	0.3369	0.3369	0.463197	0.4632	0.420642	0.420642	0.407836	0.407836
1908	0.3507	0.3507	0.389324	0.3893	0.419465	0.419465	0.393783	0.393783
1909	0.3596	0.3596	0.423311	0.4233	0.408934	0.408934	0.427156	0.427156
1910	0.3568	0.3568	0.356924	0.3569	0.418131	0.418131	0.479374	0.479374
1911	0.3671	0.3671	0.381378	0.3814	0.435767	0.435767	0.40955	0.40955
1912	0.3955	0.3955	0.415956	0.416	0.437667	0.437667	0.386104	0.386104
1913	0.3965	0.3965	0.382851	0.3829	0.494644	0.494644	0.506432	0.506432
1914	0.4018	0.4018	0.444633	0.4446	0.448072	0.448072	0.437334	0.437334
1915	0.3695	0.3695	0.412239	0.4122	0.446096	0.446096	0.39167	0.39167
1916	0.3892	0.3892	0.452288	0.4523	0.365133	0.365133	0.430104	0.430104
1917	0.3705	0.3705	0.475036	0.475	0.424288	0.424288	0.488228	0.488228
1918	0.3695	0.3695	0.430245	0.4302	0.374091	0.374091	0.491737	0.491737
1919	0.3834	0.3834	0.481759	0.4818	0.373828	0.373828	0.468282	0.468282
1920	0.3874	0.3874	0.407111	0.4071	0.377877	0.377877	0.490429	0.490429
1921	0.4037	0.4037	0.39238	0.3924	0.410865	0.410865	0.429238	0.429238
1922	0.3912	0.3912	0.421723	0.4217	0.389247	0.389247	0.486697	0.486697
1923	0.3468	0.3468	0.482688	0.4827	0.427344	0.427344	0.445787	0.445787
1924	0.3517	0.3517	0.370435	0.3704	0.398194	0.398194	0.425289	0.425289
1925	0.3528	0.3528	0.452813	0.4528	0.40418	0.40418	0.505118	0.505118
1926	0.357	0.357	0.444632	0.4446	0.466159	0.466159	0.475884	0.475884
1927	0.3069	0.3069	0.421505	0.4215	0.397433	0.397433	0.431331	0.431331
1928	0.3884	0.3884	0.371385	0.3714	0.420089	0.420089	0.463332	0.463332
1929	0.3566	0.3566	0.43205	0.4321	0.368827	0.368827	0.509159	0.509159
1930	0.3884	0.3884	0.453931	0.4539	0.434663	0.434663	0.415025	0.415025
1931	0.3776	0.3776	0.436495	0.4365	0.426404	0.426404	0.429805	0.429805
1932	0.3741	0.3741	0.417995	0.418	0.449544	0.449544	0.522659	0.522659
1933	0.3924	0.3924	0.423553	0.4236	0.373206	0.373206	0.452401	0.452401
1934	0.3707	0.3707	0.446246	0.4462	0.416737	0.416737	0.449436	0.449436
1935	0.3611	0.3611	0.395189	0.3952	0.3883	0.3883	0.504911	0.504911
1936	0.3398	0.3398	0.423021	0.423	0.420328	0.420328	0.504946	0.504946
1937	0.3972	0.3972	0.437118	0.4371	0.429106	0.429106	0.444272	0.444272
1938	0.3228	0.3228	0.46266	0.4627	0.385102	0.385102	0.531617	0.531617
1939	0.3799	0.3799	0.419729	0.4197	0.459243	0.459243	0.497927	0.497927
1940	0.3387	0.3387	0.444133	0.4441	0.455217	0.455217	0.522732	0.522732
1941	0.3556	0.3556	0.34923	0.3492	0.389466	0.389466	0.49939	0.49939
1942	0.3619	0.3619	0.403386	0.4034	0.439253	0.439253	0.411382	0.411382
1943	0.3734	0.3734	0.347072	0.3471	0.439652	0.439652	0.48506	0.48506
1944	0.3436	0.3436	0.342288	0.3423	0.443612	0.443612	0.45745	0.45745
1945	0.3517	0.3517	0.396237	0.3962	0.437621	0.437621	0.438584	0.438584
1946	0.3256	0.3256	0.421898	0.4219	0.40618	0.40618	0.481992	0.481992
1947	0.3466	0.3466	0.432033	0.432	0.433793	0.433793	0.386756	0.386756
1948	0.3642	0.3642	0.441734	0.4417	0.466286	0.466286	0.484509	0.484509
1949	0.371	0.371	0.386463	0.3865	0.434882	0.434882	0.461787	0.461787
1950	0.4055	0.4055	0.415321	0.4153	0.465125	0.465125	0.426184	0.426184
1951	0.4234	0.4234	0.466762	0.4668	0.421288	0.421288	0.47555	0.47555
1952	0.3441	0.3441	0.373797	0.3738	0.441448	0.441448	0.460846	0.460846
1953	0.3527	0.3527	0.403305	0.4033	0.440383	0.440383	0.463138	0.463138
1954	0.3514	0.3514	0.32966	0.3297	0.405894	0.405894	0.462243	0.462243
1955	0.3028	0.3028	0.330321	0.3303	0.47141	0.47141	0.372487	0.372487
1956	0.4001	0.4001	0.41403	0.414	0.437674	0.437674	0.427048	0.427048
1957	0.34	0.34	0.394789	0.3948	0.454838	0.454838	0.476892	0.476892
1958	0.4078	0.4078	0.377595	0.3776	0.408652	0.408652	0.474971	0.474971
1959	0.3851	0.3851	0.381394	0.3814	0.382081	0.382081	0.374072	0.374072
1960	0.3442	0.3442	0.346031	0.346	0.395767	0.395767	0.488351	0.488351
1961	0.3636	0.3636	0.408341	0.4083	0.419323	0.419323	0.553999	0.553999
1962	0.3448	0.3448	0.373767	0.3738	0.449538	0.449538	0.484817	0.484817
1963	0.3324	0.3324	0.346703	0.3467	0.394114	0.394114	0.490868	0.490868
1964	0.3174	0.3174	0.327443	0.3274	0.44962	0.44962	0.552804	0.552804
1965	0.3846	0.3846	0.363382	0.3634	0.46044	0.46044	0.469494	0.469494
1966	0.3057	0.3057	0.387958	0.388	0.46806	0.46806	0.552677	0.552677
1967	0.3503	0.3503	0.346523	0.3465	0.411276	0.411276	0.451127	0.451127
1968	0.3486	0.3486	0.397513	0.3975	0.371292	0.371292	0.515837	0.515837
1969	0.3683	0.3683	0.415954	0.416	0.431216	0.431216	0.501952	0.501952
1970	0.3591	0.3591	0.398594	0.3986	0.490742	0.490742	0.504582	0.504582
1971	0.3089	0.3089	0.375931	0.3759	0.471936	0.471936	0.540745	0.540745
1972	0.2941	0.2941	0.408001	0.408	0.414465	0.414465	0.457594	0.457594
1973	0.3249	0.3249	0.400596	0.4006	0.475007	0.475007	0.455696	0.455696
1974	0.3459	0.3459	0.390617	0.3906	0.42396	0.42396	0.502075	0.502075
1975	0.3883	0.3883	0.400472	0.4005	0.43401	0.43401	0.49803	0.49803
1976	0.3622	0.3622	0.343877	0.3439	0.470354	0.470354	0.609785	0.609785
1977	0.3544	0.3544	0.370351	0.3704	0.487079	0.487079	0.496867	0.496867
1978	0.3516	0.3516	0.38272	0.3827	0.489199	0.489199	0.468507	0.468507
1979	0.3223	0.3223	0.348037	0.348	0.545536	0.545536	0.507943	0.507943
1980	0.3496	0.3496	0.357332	0.3573	0.467948	0.467948	0.449638	0.449638
1981	0.375	0.375	0.356051	0.3561	0.509066	0.509066	0.496054	0.496054
1982	0.3449	0.3449	0.352624	0.3526	0.491806	0.491806	0.4807	0.4807
1983	0.3192	0.3192	0.46009	0.4601	0.425277	0.425277	0.495777	0.495777
1984	0.3522	0.3522	0.408296	0.4083	0.414977	0.414977	0.508832	0.508832
1985	0.3197	0.3197	0.412874	0.4129	0.433067	0.433067	0.473811	0.473811
1986	0.2787	0.2787	0.361245	0.3612	0.497249	0.497249	0.474447	0.474447
1987	0.2811	0.2811	0.367215	0.3672	0.412331	0.412331	0.549112	0.549112
1988	0.2832	0.2832	0.377612	0.3776	0.427261	0.427261	0.499241	0.499241
1989	0.3201	0.3201	0.361967	0.362	0.430249	0.430249	0.362118	0.362118
1990	0.2794	0.2794	0.31789	0.3179	0.439605	0.439605	0.397552	0.397552
1991	0.2869	0.2869	0.363973	0.364	0.495918	0.495918	0.397792	0.397792
1992	0.3101	0.3101	0.384506	0.3845	0.482446	0.482446	0.491918	0.491918
1993	0.3056	0.3056	0.324444	0.3244	0.44491	0.44491	0.422557	0.422557
1994	0.3103	0.3103	0.333635	0.3336	0.479674	0.479674	0.381735	0.381735
1995	0.3314	0.3314	0.344355	0.3444	0.426996	0.426996	0.396703	0.396703
1996	0.3158	0.3158	0.317181	0.3172	0.442024	0.442024	0.388954	0.388954
1997	0.3315	0.3315	0.348797	0.3488	0.428827	0.428827	0.408591	0.408591
1998	0.2886	0.2886	0.3674	0.3674	0.41614	0.41614	0.434746	0.434746
1999	0.2865	0.2865	0.355876	0.3559	0.434475	0.434475	0.449305	0.449305
2000	0.2918	0.2918	0.364258	0.3643	0.416425	0.416425	0.411025	0.411025
2001	0.3161	0.3161	0.36401	0.364	0.37429	0.37429	0.481846	0.481846
2002	0.277	0.277	0.346493	0.3465	0.459195	0.459195	0.497726	0.497726
2003	0.2599	0.2599	0.308966	0.309	0.45748	0.45748	0.35399	0.35399
2004	0.336	0.336	0.318246	0.3182	0.405685	0.405685	0.364763	0.364763
2005	0.2417	0.2417	0.302631	0.3026	0.397435	0.397435	0.365462	0.365462
2006	0.2782	0.2782	0.325463	0.3255	0.382461	0.382461	0.409283	0.409283
2007	0.2788	0.2788	0.313928	0.3139	0.408203	0.408203	0.36708	0.36708
2008	0.2827	0.2827	0.335424	0.3354	0.369941	0.369941	0.406989	0.406989
2009	0.2387	0.2387	0.347236	0.3472	0.435063	0.435063	0.3699	0.3699
2010	0.2971	0.2971	0.343592	0.3436	0.441829	0.441829	0.388921	0.388921
2011	0.2833	0.2833	0.360041	0.36	0.397117	0.397117	0.377666	0.377666
2012	0.2652	0.2652	0.293298	0.2933	0.414149	0.414149	0.34155	0.34155
2013	0.2843	0.2843	0.307144	0.3071	0.357342	0.357342	0.388855	0.388855
2014	0.2638	0.2638	0.352246	0.3522	0.439592	0.439592	0.375905	0.375905
2015	0.2923	0.2756	0.325256	0.2815	0.376119	0.398125	0.322415	0.326151
2016	0.249	0.26	0.326265	0.3141	0.365701	0.468592	0.365156	0.348809
2017	0.2671	0.257	0.340805	0.3289	0.34361	0.417225	0.375557	0.36909
2018	0.2575	0.2442	0.286973	0.3233	0.386371	0.42242	0.4436	0.370071
2019	0.2748	0.2488	0.33598	0.3734	0.404477	0.449219	0.347787	0.394321
2020	0.2381	0.2706	0.371796	0.3894	0.350373	0.350624	0.322654	0.342528
2021	0.266	0.2469	0.342622	0.3744	0.365914	0.400756	0.360442	0.377946
2022	0.2845	0.307	0.357699	0.3316	0.373262	0.374722	0.377741	0.364962
2023	0.3433	0.2615	0.341166	0.367	0.383764	0.370989	0.349711	0.359923
2024	0.3379	0.2838	0.303306	0.3335	0.384666	0.437877	0.344913	0.298737
2025	0.3506	0.2848	0.30985	0.3398	0.389554	0.444401	0.324062	0.346767
2026	0.2481	0.3012	0.314803	0.3154	0.299984	0.389464	0.3095	0.32915
2027	0.3037	0.2948	0.3008	0.3076	0.402471	0.397904	0.352614	0.338804
2028	0.252	0.2888	0.28123	0.3615	0.395921	0.445302	0.356585	0.354855
2029	0.277	0.253	0.326617	0.3272	0.354749	0.405295	0.352305	0.316062
2030	0.2893	0.2852	0.313233	0.3362	0.360382	0.429227	0.325374	0.341657
2031	0.3265	0.2647	0.280332	0.3445	0.303499	0.393904	0.3383	0.359731
2032	0.1988	0.2641	0.284787	0.3602	0.380115	0.400589	0.327854	0.310299
2033	0.2998	0.2948	0.262184	0.2866	0.364356	0.440984	0.318777	0.331941
2034	0.2854	0.2216	0.267105	0.3002	0.371205	0.404502	0.328676	0.351448
2035	0.2678	0.3084	0.303028	0.315	0.330606	0.381556	0.367193	0.270102
2036	0.3066	0.3065	0.282136	0.3018	0.385069	0.344578	0.299261	0.290258
2037	0.2896	0.2703	0.306407	0.33	0.355707	0.329198	0.288471	0.270615
2038	0.2522	0.2726	0.346502	0.3106	0.40051	0.386603	0.290635	0.328818
2039	0.2833	0.2563	0.349554	0.3213	0.35467	0.39724	0.2882	0.304793
2040	0.3013	0.2595	0.274785	0.3095	0.341822	0.36211	0.30097	0.319027
2041	0.3	0.3152	0.307861	0.3565	0.399261	0.378189	0.317481	0.347032
2042	0.2927	0.2492	0.341924	0.2956	0.367427	0.386413	0.346823	0.317772
2043	0.3418	0.2525	0.304248	0.2938	0.406273	0.325503	0.317884	0.36051
2044	0.3152	0.2939	0.3293	0.2986	0.408657	0.386861	0.305194	0.287936
2045	0.3124	0.2751	0.291717	0.3072	0.391192	0.375669	0.336166	0.32844
2046	0.3361	0.2822	0.313037	0.2658	0.365757	0.363701	0.237287	0.296677
2047	0.3166	0.2962	0.29335	0.2514	0.361972	0.352777	0.270148	0.264944
2048	0.2628	0.2842	0.356999	0.2726	0.338856	0.369769	0.303292	0.327875
2049	0.2934	0.2988	0.2681	0.2748	0.396912	0.364286	0.340207	0.282882
2050	0.3533	0.3021	0.309595	0.242	0.36641	0.356331	0.30792	0.232362
2051	0.2679	0.2949	0.320457	0.3013	0.369814	0.35013	0.291683	0.262873
2052	0.2884	0.2988	0.28884	0.2478	0.399835	0.36391	0.307352	0.262712
2053	0.345	0.2782	0.298251	0.245	0.401469	0.339661	0.276174	0.238256
2054	0.2774	0.2665	0.326525	0.2586	0.363515	0.368526	0.317252	0.29032
2055	0.2791	0.3103	0.304194	0.227	0.375944	0.357342	0.271314	0.26962
2056	0.3345	0.3411	0.294859	0.2149	0.383408	0.400007	0.303855	0.248806
2057	0.2893	0.2625	0.279546	0.2407	0.372857	0.351509	0.264705	0.246314
2058	0.3088	0.2208	0.278361	0.2443	0.31374	0.374395	0.270154	0.26386
2059	0.3036	0.2815	0.266828	0.2752	0.32245	0.310852	0.293916	0.26538
2060	0.2866	0.2423	0.309498	0.25	0.393314	0.303696	0.312535	0.209769
2061	0.3149	0.2254	0.259259	0.1924	0.375557	0.39911	0.303864	0.22013
2062	0.2997	0.228	0.282832	0.2385	0.369219	0.342052	0.330528	0.234062
2063	0.2586	0.3014	0.317137	0.2011	0.402272	0.298609	0.320735	0.271047
2064	0.2988	0.2576	0.2582	0.2362	0.37057	0.386712	0.291538	0.262099
2065	0.3378	0.2883	0.299621	0.2209	0.360822	0.31555	0.287615	0.19937
2066	0.3244	0.2329	0.261012	0.2477	0.329201	0.329193	0.298445	0.206626
2067	0.3011	0.205	0.311059	0.235	0.350046	0.341361	0.259336	0.240126
2068	0.3198	0.2584	0.289219	0.2667	0.441864	0.336371	0.288059	0.21918
2069	0.2598	0.3234	0.326777	0.2297	0.417044	0.294111	0.289771	0.219627
2070	0.2925	0.2549	0.215307	0.2603	0.378467	0.372863	0.259833	0.204328
2071	0.2528	0.3004	0.2525	0.2287	0.36491	0.305536	0.281933	0.196172
2072	0.3403	0.3066	0.273724	0.2268	0.35188	0.306247	0.240045	0.243339
2073	0.2591	0.2913	0.246596	0.2093	0.369432	0.324696	0.282181	0.228308
2074	0.2623	0.2442	0.237971	0.2216	0.371896	0.331952	0.285629	0.254973
2075	0.2607	0.25	0.254446	0.1899	0.357895	0.406812	0.239333	0.206674
2076	0.3169	0.2638	0.220785	0.1737	0.359867	0.31239	0.270474	0.194333
2077	0.3157	0.2028	0.295314	0.2188	0.322971	0.338201	0.294377	0.21941
2078	0.3013	0.2015	0.25967	0.1528	0.346361	0.329078	0.254191	0.213234
2079	0.287	0.2185	0.279525	0.1435	0.34718	0.330548	0.218097	0.19348
2080	0.2714	0.188	0.228504	0.1643	0.346685	0.35787	0.245978	0.194601
2081	0.2506	0.2068	0.245482	0.2104	0.339789	0.300139	0.261476	0.195521
2082	0.2833	0.2033	0.285524	0.1867	0.324689	0.300438	0.261844	0.169237
2083	0.2569	0.1926	0.213294	0.1754	0.384112	0.353031	0.29774	0.1515
2084	0.2912	0.2046	0.286321	0.1988	0.371925	0.303578	0.233202	0.179758
2085	0.2637	0.1974	0.249645	0.1826	0.370021	0.300299	0.295608	0.171088
2086	0.2374	0.2383	0.211286	0.201	0.339654	0.343202	0.239335	0.114443
2087	0.1931	0.1911	0.216226	0.1759	0.387026	0.284996	0.201965	0.109001
2088	0.2627	0.1532	0.244969	0.1693	0.342868	0.285601	0.223024	0.172288
2089	0.2418	0.1777	0.259645	0.1722	0.358787	0.292022	0.200711	0.127557
2090	0.2351	0.1896	0.26071	0.1943	0.383094	0.270247	0.240981	0.133515
2091	0.2557	0.1791	0.266517	0.1918	0.414636	0.339497	0.254513	0.107798
2092	0.3048	0.1634	0.261152	0.1858	0.349917	0.28318	0.235324	0.12699
2093	0.2914	0.179	0.255597	0.1306	0.308047	0.236736	0.211906	0.140902
2094	0.2553	0.1958	0.273001	0.1729	0.360675	0.27869	0.205088	0.125532
2095	0.3136	0.1761	0.242747	0.139	0.390728	0.265425	0.239737	0.107909
2096	0.2525	0.1422	0.270414	0.1526	0.363187	0.276822	0.237053	0.157793
2097	0.2814	0.1469	0.22486	0.1421	0.380673	0.248967	0.216485	0.123847
2098	0.2362	0.2017	0.221201	0.1418	0.337215	0.266158	0.215391	0.0847478
2099	0.2031	0.172	0.230972	0.1469	0.349926	0.241415	0.223396	0.105162
2100	0.2169	0.1747	0.249641	0.1436	0.332788	0.259007	0.200215	0.11447

## Sheet: FIGURE 3B
NAN: not a number			Environemntally-induced maximum standardised SSB
	0	0.001	0.002	0.003	0.004	0.005	0.006	0.007	0.008	0.009	0.01	0.011	0.012	0.013	0.014	0.015	0.016	0.017	0.018	0.019	0.02	0.021	0.022	0.023	0.024	0.025	0.026	0.027	0.028	0.029	0.03	0.031	0.032	0.033	0.034	0.035	0.036	0.037	0.038	0.039	0.04	0.041	0.042	0.043	0.044	0.045	0.046	0.047	0.048
0	NaN	NaN	NaN	NaN	NaN	NaN	NaN	NaN	NaN	NaN	NaN	NaN	NaN	NaN	NaN	NaN	NaN	NaN	NaN	NaN	NaN	NaN	NaN	NaN	NaN	NaN	NaN	NaN	NaN	NaN	NaN	NaN	NaN	NaN	NaN	NaN	NaN	NaN	NaN	NaN	NaN	NaN	NaN	NaN	NaN	NaN	NaN	NaN	NaN
0.001	NaN	NaN	NaN	NaN	NaN	NaN	NaN	NaN	NaN	NaN	NaN	NaN	NaN	NaN	NaN	NaN	NaN	NaN	NaN	NaN	NaN	NaN	NaN	NaN	NaN	NaN	NaN	NaN	NaN	NaN	NaN	NaN	NaN	NaN	NaN	NaN	NaN	NaN	NaN	NaN	NaN	NaN	NaN	NaN	NaN	NaN	NaN	NaN	NaN
0.002	NaN	NaN	NaN	NaN	NaN	NaN	NaN	NaN	NaN	NaN	NaN	NaN	NaN	NaN	NaN	NaN	NaN	NaN	NaN	NaN	NaN	NaN	NaN	NaN	NaN	NaN	NaN	NaN	NaN	NaN	NaN	NaN	NaN	NaN	NaN	NaN	NaN	NaN	NaN	NaN	NaN	NaN	NaN	NaN	NaN	NaN	NaN	NaN	NaN
0.003	NaN	NaN	NaN	NaN	NaN	NaN	NaN	NaN	NaN	NaN	NaN	NaN	NaN	NaN	NaN	NaN	NaN	NaN	NaN	NaN	NaN	NaN	NaN	NaN	NaN	NaN	NaN	NaN	NaN	NaN	NaN	NaN	NaN	NaN	NaN	NaN	NaN	NaN	NaN	NaN	NaN	NaN	NaN	NaN	NaN	NaN	NaN	NaN	NaN
0.004	NaN	NaN	NaN	NaN	NaN	NaN	NaN	NaN	NaN	NaN	NaN	NaN	NaN	NaN	NaN	NaN	NaN	NaN	NaN	NaN	NaN	NaN	NaN	NaN	NaN	NaN	NaN	NaN	NaN	NaN	NaN	NaN	NaN	NaN	NaN	NaN	NaN	NaN	NaN	NaN	NaN	NaN	NaN	NaN	NaN	NaN	NaN	NaN	NaN
0.005	NaN	NaN	NaN	NaN	NaN	NaN	NaN	NaN	NaN	NaN	NaN	NaN	NaN	NaN	NaN	NaN	NaN	NaN	NaN	NaN	NaN	NaN	NaN	NaN	NaN	NaN	NaN	NaN	NaN	NaN	NaN	NaN	NaN	NaN	NaN	NaN	NaN	NaN	NaN	NaN	NaN	NaN	NaN	NaN	NaN	NaN	NaN	NaN	NaN
0.006	NaN	NaN	NaN	NaN	NaN	NaN	NaN	NaN	NaN	NaN	NaN	NaN	NaN	NaN	NaN	NaN	NaN	NaN	NaN	NaN	NaN	NaN	NaN	NaN	NaN	NaN	NaN	NaN	NaN	NaN	NaN	NaN	NaN	NaN	NaN	NaN	NaN	NaN	NaN	NaN	NaN	NaN	NaN	NaN	NaN	NaN	NaN	NaN	NaN
0.007	NaN	NaN	NaN	NaN	NaN	NaN	NaN	NaN	NaN	NaN	NaN	NaN	NaN	NaN	NaN	NaN	NaN	NaN	NaN	NaN	NaN	NaN	NaN	NaN	NaN	NaN	NaN	NaN	NaN	NaN	NaN	NaN	NaN	NaN	NaN	NaN	NaN	NaN	NaN	NaN	NaN	NaN	NaN	NaN	NaN	NaN	NaN	NaN	NaN
0.008	NaN	NaN	NaN	NaN	NaN	NaN	NaN	NaN	NaN	NaN	NaN	NaN	NaN	NaN	NaN	NaN	NaN	NaN	NaN	NaN	NaN	NaN	NaN	NaN	NaN	NaN	NaN	NaN	NaN	NaN	NaN	NaN	NaN	NaN	NaN	NaN	NaN	NaN	NaN	NaN	NaN	NaN	NaN	NaN	NaN	NaN	NaN	NaN	NaN
0.009	NaN	NaN	NaN	NaN	NaN	NaN	NaN	NaN	NaN	NaN	NaN	NaN	NaN	NaN	NaN	NaN	NaN	NaN	NaN	NaN	NaN	NaN	NaN	NaN	NaN	NaN	NaN	NaN	NaN	NaN	NaN	NaN	NaN	NaN	NaN	NaN	NaN	NaN	NaN	NaN	NaN	NaN	NaN	NaN	NaN	NaN	NaN	NaN	NaN
0.01	NaN	NaN	NaN	NaN	NaN	NaN	NaN	NaN	NaN	NaN	NaN	NaN	NaN	NaN	NaN	NaN	NaN	NaN	NaN	NaN	NaN	NaN	NaN	NaN	NaN	NaN	NaN	NaN	NaN	NaN	NaN	NaN	NaN	NaN	NaN	NaN	NaN	NaN	NaN	NaN	NaN	NaN	NaN	NaN	NaN	NaN	NaN	NaN	NaN
0.011	NaN	NaN	NaN	NaN	NaN	NaN	NaN	NaN	NaN	NaN	NaN	NaN	NaN	NaN	NaN	NaN	NaN	NaN	NaN	NaN	NaN	NaN	NaN	NaN	NaN	NaN	NaN	NaN	NaN	NaN	NaN	NaN	NaN	NaN	NaN	NaN	NaN	NaN	NaN	NaN	NaN	NaN	NaN	NaN	NaN	NaN	NaN	NaN	NaN
0.012	NaN	NaN	NaN	NaN	NaN	NaN	NaN	NaN	NaN	NaN	NaN	NaN	NaN	NaN	NaN	NaN	NaN	NaN	NaN	NaN	NaN	NaN	NaN	NaN	NaN	NaN	NaN	NaN	NaN	NaN	NaN	NaN	NaN	NaN	NaN	NaN	NaN	NaN	NaN	NaN	NaN	NaN	NaN	NaN	NaN	NaN	NaN	NaN	NaN
0.013	NaN	NaN	NaN	NaN	NaN	NaN	NaN	NaN	NaN	NaN	NaN	NaN	NaN	NaN	NaN	NaN	NaN	NaN	NaN	NaN	NaN	NaN	NaN	NaN	NaN	NaN	NaN	NaN	NaN	NaN	NaN	NaN	NaN	NaN	NaN	NaN	NaN	NaN	NaN	NaN	NaN	NaN	NaN	NaN	NaN	NaN	NaN	NaN	NaN
0.014	NaN	NaN	NaN	NaN	NaN	NaN	NaN	NaN	NaN	NaN	NaN	NaN	NaN	NaN	NaN	NaN	NaN	NaN	NaN	NaN	NaN	NaN	NaN	NaN	NaN	NaN	NaN	NaN	NaN	NaN	NaN	NaN	NaN	NaN	NaN	NaN	NaN	NaN	NaN	NaN	NaN	NaN	NaN	NaN	NaN	NaN	NaN	NaN	NaN
0.015	NaN	NaN	NaN	NaN	NaN	NaN	NaN	NaN	NaN	NaN	NaN	NaN	NaN	NaN	NaN	NaN	NaN	NaN	NaN	NaN	NaN	NaN	NaN	NaN	NaN	NaN	NaN	NaN	NaN	NaN	NaN	NaN	NaN	NaN	NaN	NaN	NaN	NaN	NaN	NaN	NaN	NaN	NaN	NaN	NaN	NaN	NaN	NaN	NaN
0.016	NaN	NaN	NaN	NaN	NaN	NaN	NaN	NaN	NaN	NaN	NaN	NaN	NaN	NaN	NaN	NaN	NaN	NaN	NaN	NaN	NaN	NaN	NaN	NaN	NaN	NaN	NaN	NaN	NaN	NaN	NaN	NaN	NaN	NaN	NaN	NaN	NaN	NaN	NaN	NaN	NaN	NaN	NaN	NaN	NaN	NaN	NaN	NaN	NaN
0.017	NaN	NaN	NaN	NaN	NaN	NaN	NaN	NaN	NaN	NaN	NaN	NaN	NaN	NaN	NaN	NaN	NaN	NaN	NaN	NaN	NaN	NaN	NaN	NaN	NaN	NaN	NaN	NaN	NaN	NaN	NaN	NaN	NaN	NaN	NaN	NaN	NaN	NaN	NaN	NaN	NaN	NaN	NaN	NaN	NaN	NaN	NaN	NaN	NaN
0.018	NaN	NaN	NaN	NaN	NaN	NaN	NaN	NaN	NaN	NaN	NaN	NaN	NaN	NaN	NaN	NaN	NaN	NaN	NaN	NaN	NaN	NaN	NaN	NaN	NaN	NaN	NaN	NaN	NaN	NaN	NaN	NaN	NaN	NaN	NaN	NaN	NaN	NaN	NaN	NaN	NaN	NaN	NaN	NaN	NaN	NaN	NaN	NaN	NaN
0.019	NaN	NaN	NaN	NaN	NaN	NaN	NaN	NaN	NaN	NaN	NaN	NaN	NaN	NaN	NaN	NaN	NaN	NaN	NaN	NaN	NaN	NaN	NaN	NaN	NaN	NaN	NaN	NaN	NaN	NaN	NaN	NaN	NaN	NaN	NaN	NaN	NaN	NaN	NaN	NaN	NaN	NaN	NaN	NaN	NaN	NaN	NaN	NaN	NaN
0.02	NaN	NaN	NaN	NaN	NaN	NaN	NaN	NaN	NaN	NaN	NaN	NaN	NaN	NaN	NaN	NaN	NaN	NaN	NaN	NaN	NaN	NaN	NaN	NaN	NaN	NaN	NaN	NaN	NaN	NaN	NaN	NaN	NaN	NaN	NaN	NaN	NaN	NaN	NaN	NaN	NaN	NaN	NaN	NaN	NaN	NaN	NaN	NaN	NaN
0.021	NaN	NaN	NaN	NaN	NaN	NaN	NaN	NaN	NaN	NaN	NaN	NaN	NaN	NaN	NaN	NaN	NaN	NaN	NaN	NaN	NaN	NaN	NaN	NaN	NaN	NaN	NaN	NaN	NaN	NaN	NaN	NaN	NaN	NaN	NaN	NaN	NaN	NaN	NaN	NaN	NaN	NaN	NaN	NaN	NaN	NaN	NaN	NaN	NaN
0.022	NaN	NaN	NaN	NaN	NaN	NaN	NaN	NaN	NaN	NaN	NaN	NaN	NaN	NaN	NaN	NaN	NaN	NaN	NaN	NaN	NaN	NaN	NaN	NaN	NaN	NaN	NaN	NaN	NaN	NaN	NaN	NaN	NaN	NaN	NaN	NaN	NaN	NaN	NaN	NaN	NaN	NaN	NaN	NaN	NaN	NaN	NaN	NaN	NaN
0.023	NaN	NaN	NaN	NaN	NaN	NaN	NaN	NaN	NaN	NaN	NaN	NaN	NaN	NaN	NaN	NaN	NaN	NaN	NaN	NaN	NaN	NaN	NaN	NaN	NaN	NaN	NaN	NaN	NaN	NaN	NaN	NaN	NaN	NaN	NaN	NaN	NaN	NaN	NaN	NaN	NaN	NaN	NaN	NaN	NaN	NaN	NaN	NaN	NaN
0.024	NaN	NaN	NaN	NaN	NaN	NaN	NaN	NaN	NaN	NaN	NaN	NaN	NaN	NaN	NaN	NaN	NaN	NaN	NaN	NaN	NaN	NaN	NaN	NaN	NaN	NaN	NaN	NaN	NaN	NaN	NaN	NaN	NaN	NaN	NaN	NaN	NaN	NaN	NaN	NaN	NaN	NaN	NaN	NaN	NaN	NaN	NaN	NaN	NaN
0.025	NaN	NaN	NaN	NaN	NaN	NaN	NaN	NaN	NaN	NaN	NaN	NaN	NaN	NaN	NaN	NaN	NaN	NaN	NaN	NaN	NaN	NaN	NaN	NaN	NaN	NaN	NaN	NaN	NaN	NaN	NaN	NaN	NaN	NaN	NaN	NaN	NaN	NaN	NaN	NaN	NaN	NaN	NaN	NaN	NaN	NaN	NaN	NaN	NaN
0.026	NaN	NaN	NaN	NaN	NaN	NaN	NaN	NaN	NaN	NaN	NaN	NaN	NaN	NaN	NaN	NaN	NaN	NaN	NaN	NaN	NaN	NaN	NaN	NaN	NaN	NaN	NaN	NaN	NaN	NaN	NaN	NaN	NaN	NaN	NaN	NaN	NaN	NaN	NaN	NaN	NaN	NaN	NaN	NaN	NaN	NaN	NaN	NaN	NaN
0.027	NaN	NaN	NaN	NaN	NaN	NaN	NaN	NaN	NaN	NaN	NaN	NaN	NaN	NaN	NaN	NaN	NaN	NaN	NaN	NaN	NaN	NaN	NaN	NaN	NaN	NaN	NaN	NaN	NaN	NaN	NaN	NaN	NaN	NaN	NaN	NaN	NaN	NaN	NaN	NaN	NaN	NaN	NaN	NaN	NaN	NaN	NaN	NaN	NaN
0.028	NaN	NaN	NaN	NaN	NaN	NaN	NaN	NaN	NaN	NaN	NaN	NaN	NaN	NaN	NaN	NaN	NaN	NaN	NaN	NaN	NaN	NaN	NaN	NaN	NaN	NaN	NaN	NaN	NaN	NaN	NaN	NaN	NaN	NaN	NaN	NaN	NaN	NaN	NaN	NaN	NaN	NaN	NaN	NaN	NaN	NaN	NaN	NaN	NaN
0.029	NaN	NaN	NaN	NaN	NaN	NaN	NaN	NaN	NaN	NaN	NaN	NaN	NaN	NaN	NaN	NaN	NaN	NaN	NaN	NaN	NaN	NaN	NaN	NaN	NaN	NaN	NaN	NaN	NaN	NaN	NaN	NaN	NaN	NaN	NaN	NaN	NaN	NaN	NaN	NaN	NaN	NaN	NaN	NaN	NaN	NaN	NaN	NaN	NaN
0.03	NaN	NaN	NaN	NaN	NaN	NaN	NaN	NaN	NaN	NaN	NaN	NaN	NaN	NaN	NaN	NaN	NaN	NaN	NaN	NaN	NaN	NaN	NaN	NaN	NaN	NaN	NaN	NaN	NaN	NaN	NaN	NaN	NaN	NaN	NaN	NaN	NaN	NaN	NaN	NaN	NaN	NaN	NaN	NaN	NaN	NaN	NaN	NaN	NaN
0.031	NaN	NaN	NaN	NaN	NaN	NaN	NaN	NaN	NaN	NaN	NaN	NaN	NaN	NaN	NaN	NaN	NaN	NaN	NaN	NaN	NaN	NaN	NaN	NaN	NaN	NaN	NaN	NaN	NaN	NaN	NaN	NaN	NaN	NaN	NaN	NaN	NaN	NaN	NaN	NaN	NaN	NaN	NaN	NaN	NaN	NaN	NaN	NaN	NaN
0.032	NaN	NaN	NaN	NaN	NaN	NaN	NaN	NaN	NaN	NaN	NaN	NaN	NaN	NaN	NaN	NaN	NaN	NaN	NaN	NaN	NaN	NaN	NaN	NaN	NaN	NaN	NaN	NaN	NaN	NaN	NaN	NaN	NaN	NaN	NaN	NaN	NaN	NaN	NaN	NaN	NaN	NaN	NaN	NaN	NaN	NaN	NaN	NaN	NaN
0.033	NaN	NaN	NaN	NaN	NaN	NaN	NaN	NaN	NaN	NaN	NaN	NaN	NaN	NaN	NaN	NaN	NaN	NaN	NaN	NaN	NaN	NaN	NaN	NaN	NaN	NaN	NaN	NaN	NaN	NaN	NaN	NaN	NaN	NaN	NaN	NaN	NaN	NaN	NaN	NaN	NaN	NaN	NaN	NaN	NaN	NaN	NaN	NaN	NaN
0.034	NaN	NaN	NaN	NaN	NaN	NaN	NaN	NaN	NaN	NaN	NaN	NaN	NaN	NaN	NaN	NaN	NaN	NaN	NaN	NaN	NaN	NaN	NaN	NaN	NaN	NaN	NaN	NaN	NaN	NaN	NaN	NaN	NaN	NaN	NaN	NaN	NaN	NaN	NaN	NaN	NaN	NaN	NaN	NaN	NaN	NaN	NaN	NaN	NaN
0.035	NaN	NaN	NaN	NaN	NaN	NaN	NaN	NaN	NaN	NaN	NaN	NaN	NaN	NaN	NaN	NaN	NaN	NaN	NaN	NaN	NaN	NaN	NaN	NaN	NaN	NaN	NaN	NaN	NaN	NaN	NaN	NaN	NaN	NaN	NaN	NaN	NaN	NaN	NaN	NaN	NaN	NaN	NaN	NaN	NaN	NaN	NaN	NaN	NaN
0.036	NaN	NaN	NaN	NaN	NaN	NaN	NaN	NaN	NaN	NaN	NaN	NaN	NaN	NaN	NaN	NaN	NaN	NaN	NaN	NaN	NaN	NaN	NaN	NaN	NaN	NaN	NaN	NaN	NaN	NaN	NaN	NaN	NaN	NaN	NaN	NaN	NaN	NaN	NaN	NaN	NaN	NaN	NaN	NaN	NaN	NaN	NaN	NaN	NaN
0.037	NaN	NaN	NaN	NaN	NaN	NaN	NaN	NaN	NaN	NaN	NaN	NaN	NaN	NaN	NaN	NaN	NaN	NaN	NaN	NaN	NaN	NaN	NaN	NaN	NaN	NaN	NaN	NaN	NaN	NaN	NaN	NaN	NaN	NaN	NaN	NaN	NaN	NaN	NaN	NaN	NaN	NaN	NaN	NaN	NaN	NaN	NaN	NaN	NaN
0.038	NaN	NaN	NaN	NaN	NaN	NaN	NaN	NaN	NaN	NaN	NaN	NaN	NaN	NaN	NaN	NaN	NaN	NaN	NaN	NaN	NaN	NaN	NaN	NaN	NaN	NaN	NaN	NaN	NaN	NaN	NaN	NaN	NaN	NaN	NaN	NaN	NaN	NaN	NaN	NaN	NaN	NaN	NaN	NaN	NaN	NaN	NaN	NaN	NaN
0.039	NaN	NaN	NaN	NaN	NaN	NaN	NaN	NaN	NaN	NaN	NaN	NaN	NaN	NaN	NaN	NaN	NaN	NaN	NaN	NaN	NaN	NaN	NaN	NaN	NaN	NaN	NaN	NaN	NaN	NaN	NaN	NaN	NaN	NaN	NaN	NaN	NaN	NaN	NaN	NaN	NaN	NaN	NaN	NaN	NaN	NaN	NaN	NaN	NaN
0.04	NaN	NaN	NaN	NaN	NaN	NaN	NaN	NaN	NaN	NaN	NaN	NaN	NaN	NaN	NaN	NaN	NaN	NaN	NaN	NaN	NaN	NaN	NaN	NaN	NaN	NaN	NaN	NaN	NaN	NaN	NaN	NaN	NaN	NaN	NaN	NaN	NaN	NaN	NaN	NaN	NaN	NaN	NaN	NaN	NaN	NaN	NaN	NaN	NaN
0.041	NaN	NaN	NaN	NaN	NaN	NaN	NaN	NaN	NaN	NaN	NaN	NaN	NaN	NaN	NaN	NaN	NaN	NaN	NaN	NaN	NaN	NaN	NaN	NaN	NaN	NaN	NaN	NaN	NaN	NaN	NaN	NaN	NaN	NaN	NaN	NaN	NaN	NaN	NaN	NaN	NaN	NaN	NaN	NaN	NaN	NaN	NaN	NaN	NaN
0.042	NaN	NaN	NaN	NaN	NaN	NaN	NaN	NaN	NaN	NaN	NaN	NaN	NaN	NaN	NaN	NaN	NaN	NaN	NaN	NaN	NaN	NaN	NaN	NaN	NaN	NaN	NaN	NaN	NaN	NaN	NaN	NaN	NaN	NaN	NaN	NaN	NaN	NaN	NaN	NaN	NaN	NaN	NaN	NaN	NaN	NaN	NaN	NaN	NaN
0.043	NaN	NaN	NaN	NaN	NaN	NaN	NaN	NaN	NaN	NaN	NaN	NaN	NaN	NaN	NaN	NaN	NaN	NaN	NaN	NaN	NaN	NaN	NaN	NaN	NaN	NaN	NaN	NaN	NaN	NaN	NaN	NaN	NaN	NaN	NaN	NaN	NaN	NaN	NaN	NaN	NaN	NaN	NaN	NaN	NaN	NaN	NaN	NaN	NaN
0.044	NaN	NaN	NaN	NaN	NaN	NaN	NaN	NaN	NaN	NaN	NaN	NaN	NaN	NaN	NaN	NaN	NaN	NaN	NaN	NaN	NaN	NaN	NaN	NaN	NaN	NaN	NaN	NaN	NaN	NaN	NaN	NaN	NaN	NaN	NaN	NaN	NaN	NaN	NaN	NaN	NaN	NaN	NaN	NaN	NaN	NaN	NaN	NaN	NaN
0.045	NaN	NaN	NaN	NaN	NaN	NaN	NaN	NaN	NaN	NaN	NaN	NaN	NaN	NaN	NaN	NaN	NaN	NaN	NaN	NaN	NaN	NaN	NaN	NaN	NaN	NaN	NaN	NaN	NaN	NaN	NaN	NaN	NaN	NaN	NaN	NaN	NaN	NaN	NaN	NaN	NaN	NaN	NaN	NaN	NaN	NaN	NaN	NaN	NaN
0.046	NaN	NaN	NaN	NaN	NaN	NaN	NaN	NaN	NaN	NaN	NaN	NaN	NaN	NaN	NaN	NaN	NaN	NaN	NaN	NaN	NaN	NaN	NaN	NaN	NaN	NaN	NaN	NaN	NaN	NaN	NaN	NaN	NaN	NaN	NaN	NaN	NaN	NaN	NaN	NaN	NaN	NaN	NaN	NaN	NaN	NaN	NaN	NaN	NaN
0.047	NaN	NaN	NaN	NaN	NaN	NaN	NaN	NaN	NaN	NaN	NaN	NaN	NaN	NaN	NaN	NaN	NaN	NaN	NaN	NaN	NaN	NaN	NaN	NaN	NaN	NaN	NaN	NaN	NaN	NaN	NaN	NaN	NaN	NaN	NaN	NaN	NaN	NaN	NaN	NaN	NaN	NaN	NaN	NaN	NaN	NaN	NaN	NaN	NaN
0.048	NaN	NaN	NaN	NaN	NaN	NaN	NaN	NaN	NaN	NaN	NaN	NaN	NaN	NaN	NaN	NaN	NaN	NaN	NaN	NaN	NaN	NaN	NaN	NaN	NaN	NaN	NaN	NaN	NaN	NaN	NaN	NaN	NaN	NaN	NaN	NaN	NaN	NaN	NaN	NaN	NaN	NaN	NaN	NaN	NaN	NaN	NaN	NaN	NaN
0.049	NaN	NaN	NaN	NaN	NaN	NaN	NaN	NaN	NaN	NaN	NaN	NaN	NaN	NaN	NaN	NaN	NaN	NaN	NaN	NaN	NaN	NaN	NaN	NaN	NaN	NaN	NaN	NaN	NaN	NaN	NaN	NaN	NaN	NaN	NaN	NaN	NaN	NaN	NaN	NaN	NaN	NaN	NaN	NaN	NaN	NaN	NaN	NaN	NaN
0.05	NaN	NaN	NaN	NaN	NaN	NaN	NaN	NaN	NaN	NaN	NaN	NaN	NaN	NaN	NaN	NaN	NaN	NaN	NaN	NaN	NaN	NaN	NaN	NaN	NaN	NaN	NaN	NaN	NaN	NaN	NaN	NaN	NaN	NaN	NaN	NaN	NaN	NaN	NaN	NaN	NaN	NaN	NaN	NaN	NaN	NaN	NaN	NaN	NaN
0.051	0.0510000000000000	0.0508980000000000	0.0507960000000000	0.0506940000000000	0.0505920000000000	0.0504900000000000	0.0503880000000000	0.0502860000000000	0.0501840000000000	0.0500820000000000	NaN	NaN	NaN	NaN	NaN	NaN	NaN	NaN	NaN	NaN	NaN	NaN	NaN	NaN	NaN	NaN	NaN	NaN	NaN	NaN	NaN	NaN	NaN	NaN	NaN	NaN	NaN	NaN	NaN	NaN	NaN	NaN	NaN	NaN	NaN	NaN	NaN	NaN	NaN
0.052	0.0520000000000000	0.0518960000000000	0.0517920000000000	0.0516880000000000	0.0515840000000000	0.0514800000000000	0.0513760000000000	0.0512720000000000	0.0511680000000000	0.0510640000000000	0.0509600000000000	0.0508560000000000	0.0507520000000000	0.0506480000000000	0.0505440000000000	0.0504400000000000	0.0503360000000000	0.0502320000000000	0.0501280000000000	0.0500240000000000	NaN	NaN	NaN	NaN	NaN	NaN	NaN	NaN	NaN	NaN	NaN	NaN	NaN	NaN	NaN	NaN	NaN	NaN	NaN	NaN	NaN	NaN	NaN	NaN	NaN	NaN	NaN	NaN	NaN
0.053	0.0530000000000000	0.0528940000000000	0.0527880000000000	0.0526820000000000	0.0525760000000000	0.0524700000000000	0.0523640000000000	0.0522580000000000	0.0521520000000000	0.0520460000000000	0.0519400000000000	0.0518340000000000	0.0517280000000000	0.0516220000000000	0.0515160000000000	0.0514100000000000	0.0513040000000000	0.0511980000000000	0.0510920000000000	0.0509860000000000	0.0508800000000000	0.0507740000000000	0.0506680000000000	0.0505620000000000	0.0504560000000000	0.0503500000000000	0.0502440000000000	0.0501380000000000	0.0500320000000000	NaN	NaN	NaN	NaN	NaN	NaN	NaN	NaN	NaN	NaN	NaN	NaN	NaN	NaN	NaN	NaN	NaN	NaN	NaN	NaN
0.054	0.0540000000000000	0.0538920000000000	0.0537840000000000	0.0536760000000000	0.0535680000000000	0.0534600000000000	0.0533520000000000	0.0532440000000000	0.0531360000000000	0.0530280000000000	0.0529200000000000	0.0528120000000000	0.0527040000000000	0.0525960000000000	0.0524880000000000	0.0523800000000000	0.0522720000000000	0.0521640000000000	0.0520560000000000	0.0519480000000000	0.0518400000000000	0.0517320000000000	0.0516240000000000	0.0515160000000000	0.0514080000000000	0.0513000000000000	0.0511920000000000	0.0510840000000000	0.0509760000000000	0.0508680000000000	0.0507600000000000	0.0506520000000000	0.0505440000000000	0.0504360000000000	0.0503280000000000	0.0502200000000000	0.0501120000000000	0.0500040000000000	NaN	NaN	NaN	NaN	NaN	NaN	NaN	NaN	NaN	NaN	NaN
0.055	0.0550000000000000	0.0548900000000000	0.0547800000000000	0.0546700000000000	0.0545600000000000	0.0544500000000000	0.0543400000000000	0.0542300000000000	0.0541200000000000	0.0540100000000000	0.0539000000000000	0.0537900000000000	0.0536800000000000	0.0535700000000000	0.0534600000000000	0.0533500000000000	0.0532400000000000	0.0531300000000000	0.0530200000000000	0.0529100000000000	0.0528000000000000	0.0526900000000000	0.0525800000000000	0.0524700000000000	0.0523600000000000	0.0522500000000000	0.0521400000000000	0.0520300000000000	0.0519200000000000	0.0518100000000000	0.0517000000000000	0.0515900000000000	0.0514800000000000	0.0513700000000000	0.0512600000000000	0.0511500000000000	0.0510400000000000	0.0509300000000000	0.0508200000000000	0.0507100000000000	0.0506000000000000	0.0504900000000000	0.0503800000000000	0.0502700000000000	0.0501600000000000	0.0500500000000000	NaN	NaN	NaN
0.056	0.0560000000000000	0.0558880000000000	0.0557760000000000	0.0556640000000000	0.0555520000000000	0.0554400000000000	0.0553280000000000	0.0552160000000000	0.0551040000000000	0.0549920000000000	0.0548800000000000	0.0547680000000000	0.0546560000000000	0.0545440000000000	0.0544320000000000	0.0543200000000000	0.0542080000000000	0.0540960000000000	0.0539840000000000	0.0538720000000000	0.0537600000000000	0.0536480000000000	0.0535360000000000	0.0534240000000000	0.0533120000000000	0.0532000000000000	0.0530880000000000	0.0529760000000000	0.0528640000000000	0.0527520000000000	0.0526400000000000	0.0525280000000000	0.0524160000000000	0.0523040000000000	0.0521920000000000	0.0520800000000000	0.0519680000000000	0.0518560000000000	0.0517440000000000	0.0516320000000000	0.0515200000000000	0.0514080000000000	0.0512960000000000	0.0511840000000000	0.0510720000000000	0.0509600000000000	0.0508480000000000	0.0507360000000000	0.0506240000000000
0.057	0.0570000000000000	0.0568860000000000	0.0567720000000000	0.0566580000000000	0.0565440000000000	0.0564300000000000	0.0563160000000000	0.0562020000000000	0.0560880000000000	0.0559740000000000	0.0558600000000000	0.0557460000000000	0.0556320000000000	0.0555180000000000	0.0554040000000000	0.0552900000000000	0.0551760000000000	0.0550620000000000	0.0549480000000000	0.0548340000000000	0.0547200000000000	0.0546060000000000	0.0544920000000000	0.0543780000000000	0.0542640000000000	0.0541500000000000	0.0540360000000000	0.0539220000000000	0.0538080000000000	0.0536940000000000	0.0535800000000000	0.0534660000000000	0.0533520000000000	0.0532380000000000	0.0531240000000000	0.0530100000000000	0.0528960000000000	0.0527820000000000	0.0526680000000000	0.0525540000000000	0.0524400000000000	0.0523260000000000	0.0522120000000000	0.0520980000000000	0.0519840000000000	0.0518700000000000	0.0517560000000000	0.0516420000000000	0.0515280000000000
0.058	0.0580000000000000	0.0578840000000000	0.0577680000000000	0.0576520000000000	0.0575360000000000	0.0574200000000000	0.0573040000000000	0.0571880000000000	0.0570720000000000	0.0569560000000000	0.0568400000000000	0.0567240000000000	0.0566080000000000	0.0564920000000000	0.0563760000000000	0.0562600000000000	0.0561440000000000	0.0560280000000000	0.0559120000000000	0.0557960000000000	0.0556800000000000	0.0555640000000000	0.0554480000000000	0.0553320000000000	0.0552160000000000	0.0551000000000000	0.0549840000000000	0.0548680000000000	0.0547520000000000	0.0546360000000000	0.0545200000000000	0.0544040000000000	0.0542880000000000	0.0541720000000000	0.0540560000000000	0.0539400000000000	0.0538240000000000	0.0537080000000000	0.0535920000000000	0.0534760000000000	0.0533600000000000	0.0532440000000000	0.0531280000000000	0.0530120000000000	0.0528960000000000	0.0527800000000000	0.0526640000000000	0.0525480000000000	0.0524320000000000
0.059	0.0590000000000000	0.0588820000000000	0.0587640000000000	0.0586460000000000	0.0585280000000000	0.0584100000000000	0.0582920000000000	0.0581740000000000	0.0580560000000000	0.0579380000000000	0.0578200000000000	0.0577020000000000	0.0575840000000000	0.0574660000000000	0.0573480000000000	0.0572300000000000	0.0571120000000000	0.0569940000000000	0.0568760000000000	0.0567580000000000	0.0566400000000000	0.0565220000000000	0.0564040000000000	0.0562860000000000	0.0561680000000000	0.0560500000000000	0.0559320000000000	0.0558140000000000	0.0556960000000000	0.0555780000000000	0.0554600000000000	0.0553420000000000	0.0552240000000000	0.0551060000000000	0.0549880000000000	0.0548700000000000	0.0547520000000000	0.0546340000000000	0.0545160000000000	0.0543980000000000	0.0542800000000000	0.0541620000000000	0.0540440000000000	0.0539260000000000	0.0538080000000000	0.0536900000000000	0.0535720000000000	0.0534540000000000	0.0533360000000000
0.06	0.0600000000000000	0.0598800000000000	0.0597600000000000	0.0596400000000000	0.0595200000000000	0.0594000000000000	0.0592800000000000	0.0591600000000000	0.0590400000000000	0.0589200000000000	0.0588000000000000	0.0586800000000000	0.0585600000000000	0.0584400000000000	0.0583200000000000	0.0582000000000000	0.0580800000000000	0.0579600000000000	0.0578400000000000	0.0577200000000000	0.0576000000000000	0.0574800000000000	0.0573600000000000	0.0572400000000000	0.0571200000000000	0.0570000000000000	0.0568800000000000	0.0567600000000000	0.0566400000000000	0.0565200000000000	0.0564000000000000	0.0562800000000000	0.0561600000000000	0.0560400000000000	0.0559200000000000	0.0558000000000000	0.0556800000000000	0.0555600000000000	0.0554400000000000	0.0553200000000000	0.0552000000000000	0.0550800000000000	0.0549600000000000	0.0548400000000000	0.0547200000000000	0.0546000000000000	0.0544800000000000	0.0543600000000000	0.0542400000000000
0.061	0.0610000000000000	0.0608780000000000	0.0607560000000000	0.0606340000000000	0.0605120000000000	0.0603900000000000	0.0602680000000000	0.0601460000000000	0.0600240000000000	0.0599020000000000	0.0597800000000000	0.0596580000000000	0.0595360000000000	0.0594140000000000	0.0592920000000000	0.0591700000000000	0.0590480000000000	0.0589260000000000	0.0588040000000000	0.0586820000000000	0.0585600000000000	0.0584380000000000	0.0583160000000000	0.0581940000000000	0.0580720000000000	0.0579500000000000	0.0578280000000000	0.0577060000000000	0.0575840000000000	0.0574620000000000	0.0573400000000000	0.0572180000000000	0.0570960000000000	0.0569740000000000	0.0568520000000000	0.0567300000000000	0.0566080000000000	0.0564860000000000	0.0563640000000000	0.0562420000000000	0.0561200000000000	0.0559980000000000	0.0558760000000000	0.0557540000000000	0.0556320000000000	0.0555100000000000	0.0553880000000000	0.0552660000000000	0.0551440000000000
0.062	0.0620000000000000	0.0618760000000000	0.0617520000000000	0.0616280000000000	0.0615040000000000	0.0613800000000000	0.0612560000000000	0.0611320000000000	0.0610080000000000	0.0608840000000000	0.0607600000000000	0.0606360000000000	0.0605120000000000	0.0603880000000000	0.0602640000000000	0.0601400000000000	0.0600160000000000	0.0598920000000000	0.0597680000000000	0.0596440000000000	0.0595200000000000	0.0593960000000000	0.0592720000000000	0.0591480000000000	0.0590240000000000	0.0589000000000000	0.0587760000000000	0.0586520000000000	0.0585280000000000	0.0584040000000000	0.0582800000000000	0.0581560000000000	0.0580320000000000	0.0579080000000000	0.0577840000000000	0.0576600000000000	0.0575360000000000	0.0574120000000000	0.0572880000000000	0.0571640000000000	0.0570400000000000	0.0569160000000000	0.0567920000000000	0.0566680000000000	0.0565440000000000	0.0564200000000000	0.0562960000000000	0.0561720000000000	0.0560480000000000
0.063	0.0630000000000000	0.0628740000000000	0.0627480000000000	0.0626220000000000	0.0624960000000000	0.0623700000000000	0.0622440000000000	0.0621180000000000	0.0619920000000000	0.0618660000000000	0.0617400000000000	0.0616140000000000	0.0614880000000000	0.0613620000000000	0.0612360000000000	0.0611100000000000	0.0609840000000000	0.0608580000000000	0.0607320000000000	0.0606060000000000	0.0604800000000000	0.0603540000000000	0.0602280000000000	0.0601020000000000	0.0599760000000000	0.0598500000000000	0.0597240000000000	0.0595980000000000	0.0594720000000000	0.0593460000000000	0.0592200000000000	0.0590940000000000	0.0589680000000000	0.0588420000000000	0.0587160000000000	0.0585900000000000	0.0584640000000000	0.0583380000000000	0.0582120000000000	0.0580860000000000	0.0579600000000000	0.0578340000000000	0.0577080000000000	0.0575820000000000	0.0574560000000000	0.0573300000000000	0.0572040000000000	0.0570780000000000	0.0569520000000000
0.064	0.0640000000000000	0.0638720000000000	0.0637440000000000	0.0636160000000000	0.0634880000000000	0.0633600000000000	0.0632320000000000	0.0631040000000000	0.0629760000000000	0.0628480000000000	0.0627200000000000	0.0625920000000000	0.0624640000000000	0.0623360000000000	0.0622080000000000	0.0620800000000000	0.0619520000000000	0.0618240000000000	0.0616960000000000	0.0615680000000000	0.0614400000000000	0.0613120000000000	0.0611840000000000	0.0610560000000000	0.0609280000000000	0.0608000000000000	0.0606720000000000	0.0605440000000000	0.0604160000000000	0.0602880000000000	0.0601600000000000	0.0600320000000000	0.0599040000000000	0.0597760000000000	0.0596480000000000	0.0595200000000000	0.0593920000000000	0.0592640000000000	0.0591360000000000	0.0590080000000000	0.0588800000000000	0.0587520000000000	0.0586240000000000	0.0584960000000000	0.0583680000000000	0.0582400000000000	0.0581120000000000	0.0579840000000000	0.0578560000000000
0.065	0.0650000000000000	0.0648700000000000	0.0647400000000000	0.0646100000000000	0.0644800000000000	0.0643500000000000	0.0642200000000000	0.0640900000000000	0.0639600000000000	0.0638300000000000	0.0637000000000000	0.0635700000000000	0.0634400000000000	0.0633100000000000	0.0631800000000000	0.0630500000000000	0.0629200000000000	0.0627900000000000	0.0626600000000000	0.0625300000000000	0.0624000000000000	0.0622700000000000	0.0621400000000000	0.0620100000000000	0.0618800000000000	0.0617500000000000	0.0616200000000000	0.0614900000000000	0.0613600000000000	0.0612300000000000	0.0611000000000000	0.0609700000000000	0.0608400000000000	0.0607100000000000	0.0605800000000000	0.0604500000000000	0.0603200000000000	0.0601900000000000	0.0600600000000000	0.0599300000000000	0.0598000000000000	0.0596700000000000	0.0595400000000000	0.0594100000000000	0.0592800000000000	0.0591500000000000	0.0590200000000000	0.0588900000000000	0.0587600000000000
0.066	0.0660000000000000	0.0658680000000000	0.0657360000000000	0.0656040000000000	0.0654720000000000	0.0653400000000000	0.0652080000000000	0.0650760000000000	0.0649440000000000	0.0648120000000000	0.0646800000000000	0.0645480000000000	0.0644160000000000	0.0642840000000000	0.0641520000000000	0.0640200000000000	0.0638880000000000	0.0637560000000000	0.0636240000000000	0.0634920000000000	0.0633600000000000	0.0632280000000000	0.0630960000000000	0.0629640000000000	0.0628320000000000	0.0627000000000000	0.0625680000000000	0.0624360000000000	0.0623040000000000	0.0621720000000000	0.0620400000000000	0.0619080000000000	0.0617760000000000	0.0616440000000000	0.0615120000000000	0.0613800000000000	0.0612480000000000	0.0611160000000000	0.0609840000000000	0.0608520000000000	0.0607200000000000	0.0605880000000000	0.0604560000000000	0.0603240000000000	0.0601920000000000	0.0600600000000000	0.0599280000000000	0.0597960000000000	0.0596640000000000
0.067	0.0670000000000000	0.0668660000000000	0.0667320000000000	0.0665980000000000	0.0664640000000000	0.0663300000000000	0.0661960000000000	0.0660620000000000	0.0659280000000000	0.0657940000000000	0.0656600000000000	0.0655260000000000	0.0653920000000000	0.0652580000000000	0.0651240000000000	0.0649900000000000	0.0648560000000000	0.0647220000000000	0.0645880000000000	0.0644540000000000	0.0643200000000000	0.0641860000000000	0.0640520000000000	0.0639180000000000	0.0637840000000000	0.0636500000000000	0.0635160000000000	0.0633820000000000	0.0632480000000000	0.0631140000000000	0.0629800000000000	0.0628460000000000	0.0627120000000000	0.0625780000000000	0.0624440000000000	0.0623100000000000	0.0621760000000000	0.0620420000000000	0.0619080000000000	0.0617740000000000	0.0616400000000000	0.0615060000000000	0.0613720000000000	0.0612380000000000	0.0611040000000000	0.0609700000000000	0.0608360000000000	0.0607020000000000	0.0605680000000000
0.068	0.0680000000000000	0.0678640000000000	0.0677280000000000	0.0675920000000000	0.0674560000000000	0.0673200000000000	0.0671840000000000	0.0670480000000000	0.0669120000000000	0.0667760000000000	0.0666400000000000	0.0665040000000000	0.0663680000000000	0.0662320000000000	0.0660960000000000	0.0659600000000000	0.0658240000000000	0.0656880000000000	0.0655520000000000	0.0654160000000000	0.0652800000000000	0.0651440000000000	0.0650080000000000	0.0648720000000000	0.0647360000000000	0.0646000000000000	0.0644640000000000	0.0643280000000000	0.0641920000000000	0.0640560000000000	0.0639200000000000	0.0637840000000000	0.0636480000000000	0.0635120000000000	0.0633760000000000	0.0632400000000000	0.0631040000000000	0.0629680000000000	0.0628320000000000	0.0626960000000000	0.0625600000000000	0.0624240000000000	0.0622880000000000	0.0621520000000000	0.0620160000000000	0.0618800000000000	0.0617440000000000	0.0616080000000000	0.0614720000000000
0.069	0.0690000000000000	0.0688620000000000	0.0687240000000000	0.0685860000000000	0.0684480000000000	0.0683100000000000	0.0681720000000000	0.0680340000000000	0.0678960000000000	0.0677580000000000	0.0676200000000000	0.0674820000000000	0.0673440000000000	0.0672060000000000	0.0670680000000000	0.0669300000000000	0.0667920000000000	0.0666540000000000	0.0665160000000000	0.0663780000000000	0.0662400000000000	0.0661020000000000	0.0659640000000000	0.0658260000000000	0.0656880000000000	0.0655500000000000	0.0654120000000000	0.0652740000000000	0.0651360000000000	0.0649980000000000	0.0648600000000000	0.0647220000000000	0.0645840000000000	0.0644460000000000	0.0643080000000000	0.0641700000000000	0.0640320000000000	0.0638940000000000	0.0637560000000000	0.0636180000000000	0.0634800000000000	0.0633420000000000	0.0632040000000000	0.0630660000000000	0.0629280000000000	0.0627900000000000	0.0626520000000000	0.0625140000000000	0.0623760000000000
0.07	0.0700000000000000	0.0698600000000000	0.0697200000000000	0.0695800000000000	0.0694400000000000	0.0693000000000000	0.0691600000000000	0.0690200000000000	0.0688800000000000	0.0687400000000000	0.0686000000000000	0.0684600000000000	0.0683200000000000	0.0681800000000000	0.0680400000000000	0.0679000000000000	0.0677600000000000	0.0676200000000000	0.0674800000000000	0.0673400000000000	0.0672000000000000	0.0670600000000000	0.0669200000000000	0.0667800000000000	0.0666400000000000	0.0665000000000000	0.0663600000000000	0.0662200000000000	0.0660800000000000	0.0659400000000000	0.0658000000000000	0.0656600000000000	0.0655200000000000	0.0653800000000000	0.0652400000000000	0.0651000000000000	0.0649600000000000	0.0648200000000000	0.0646800000000000	0.0645400000000000	0.0644000000000000	0.0642600000000000	0.0641200000000000	0.0639800000000000	0.0638400000000000	0.0637000000000000	0.0635600000000000	0.0634200000000000	0.0632800000000000
0.071	0.0710000000000000	0.0708580000000000	0.0707160000000000	0.0705740000000000	0.0704320000000000	0.0702900000000000	0.0701480000000000	0.0700060000000000	0.0698640000000000	0.0697220000000000	0.0695800000000000	0.0694380000000000	0.0692960000000000	0.0691540000000000	0.0690120000000000	0.0688700000000000	0.0687280000000000	0.0685860000000000	0.0684440000000000	0.0683020000000000	0.0681600000000000	0.0680180000000000	0.0678760000000000	0.0677340000000000	0.0675920000000000	0.0674500000000000	0.0673080000000000	0.0671660000000000	0.0670240000000000	0.0668820000000000	0.0667400000000000	0.0665980000000000	0.0664560000000000	0.0663140000000000	0.0661720000000000	0.0660300000000000	0.0658880000000000	0.0657460000000000	0.0656040000000000	0.0654620000000000	0.0653200000000000	0.0651780000000000	0.0650360000000000	0.0648940000000000	0.0647520000000000	0.0646100000000000	0.0644680000000000	0.0643260000000000	0.0641840000000000
0.072	0.0720000000000000	0.0718560000000000	0.0717120000000000	0.0715680000000000	0.0714240000000000	0.0712800000000000	0.0711360000000000	0.0709920000000000	0.0708480000000000	0.0707040000000000	0.0705600000000000	0.0704160000000000	0.0702720000000000	0.0701280000000000	0.0699840000000000	0.0698400000000000	0.0696960000000000	0.0695520000000000	0.0694080000000000	0.0692640000000000	0.0691200000000000	0.0689760000000000	0.0688320000000000	0.0686880000000000	0.0685440000000000	0.0684000000000000	0.0682560000000000	0.0681120000000000	0.0679680000000000	0.0678240000000000	0.0676800000000000	0.0675360000000000	0.0673920000000000	0.0672480000000000	0.0671040000000000	0.0669600000000000	0.0668160000000000	0.0666720000000000	0.0665280000000000	0.0663840000000000	0.0662400000000000	0.0660960000000000	0.0659520000000000	0.0658080000000000	0.0656640000000000	0.0655200000000000	0.0653760000000000	0.0652320000000000	0.0650880000000000
0.073	0.0730000000000000	0.0728540000000000	0.0727080000000000	0.0725620000000000	0.0724160000000000	0.0722700000000000	0.0721240000000000	0.0719780000000000	0.0718320000000000	0.0716860000000000	0.0715400000000000	0.0713940000000000	0.0712480000000000	0.0711020000000000	0.0709560000000000	0.0708100000000000	0.0706640000000000	0.0705180000000000	0.0703720000000000	0.0702260000000000	0.0700800000000000	0.0699340000000000	0.0697880000000000	0.0696420000000000	0.0694960000000000	0.0693500000000000	0.0692040000000000	0.0690580000000000	0.0689120000000000	0.0687660000000000	0.0686200000000000	0.0684740000000000	0.0683280000000000	0.0681820000000000	0.0680360000000000	0.0678900000000000	0.0677440000000000	0.0675980000000000	0.0674520000000000	0.0673060000000000	0.0671600000000000	0.0670140000000000	0.0668680000000000	0.0667220000000000	0.0665760000000000	0.0664300000000000	0.0662840000000000	0.0661380000000000	0.0659920000000000
0.074	0.0740000000000000	0.0738520000000000	0.0737040000000000	0.0735560000000000	0.0734080000000000	0.0732600000000000	0.0731120000000000	0.0729640000000000	0.0728160000000000	0.0726680000000000	0.0725200000000000	0.0723720000000000	0.0722240000000000	0.0720760000000000	0.0719280000000000	0.0717800000000000	0.0716320000000000	0.0714840000000000	0.0713360000000000	0.0711880000000000	0.0710400000000000	0.0708920000000000	0.0707440000000000	0.0705960000000000	0.0704480000000000	0.0703000000000000	0.0701520000000000	0.0700040000000000	0.0698560000000000	0.0697080000000000	0.0695600000000000	0.0694120000000000	0.0692640000000000	0.0691160000000000	0.0689680000000000	0.0688200000000000	0.0686720000000000	0.0685240000000000	0.0683760000000000	0.0682280000000000	0.0680800000000000	0.0679320000000000	0.0677840000000000	0.0676360000000000	0.0674880000000000	0.0673400000000000	0.0671920000000000	0.0670440000000000	0.0668960000000000
0.075	0.0750000000000000	0.0748500000000000	0.0747000000000000	0.0745500000000000	0.0744000000000000	0.0742500000000000	0.0741000000000000	0.0739500000000000	0.0738000000000000	0.0736500000000000	0.0735000000000000	0.0733500000000000	0.0732000000000000	0.0730500000000000	0.0729000000000000	0.0727500000000000	0.0726000000000000	0.0724500000000000	0.0723000000000000	0.0721500000000000	0.0720000000000000	0.0718500000000000	0.0717000000000000	0.0715500000000000	0.0714000000000000	0.0712500000000000	0.0711000000000000	0.0709500000000000	0.0708000000000000	0.0706500000000000	0.0705000000000000	0.0703500000000000	0.0702000000000000	0.0700500000000000	0.0699000000000000	0.0697500000000000	0.0696000000000000	0.0694500000000000	0.0693000000000000	0.0691500000000000	0.0690000000000000	0.0688500000000000	0.0687000000000000	0.0685500000000000	0.0684000000000000	0.0682500000000000	0.0681000000000000	0.0679500000000000	0.0678000000000000
0.076	0.0760000000000000	0.0758480000000000	0.0756960000000000	0.0755440000000000	0.0753920000000000	0.0752400000000000	0.0750880000000000	0.0749360000000000	0.0747840000000000	0.0746320000000000	0.0744800000000000	0.0743280000000000	0.0741760000000000	0.0740240000000000	0.0738720000000000	0.0737200000000000	0.0735680000000000	0.0734160000000000	0.0732640000000000	0.0731120000000000	0.0729600000000000	0.0728080000000000	0.0726560000000000	0.0725040000000000	0.0723520000000000	0.0722000000000000	0.0720480000000000	0.0718960000000000	0.0717440000000000	0.0715920000000000	0.0714400000000000	0.0712880000000000	0.0711360000000000	0.0709840000000000	0.0708320000000000	0.0706800000000000	0.0705280000000000	0.0703760000000000	0.0702240000000000	0.0700720000000000	0.0699200000000000	0.0697680000000000	0.0696160000000000	0.0694640000000000	0.0693120000000000	0.0691600000000000	0.0690080000000000	0.0688560000000000	0.0687040000000000
0.077	0.0770000000000000	0.0768460000000000	0.0766920000000000	0.0765380000000000	0.0763840000000000	0.0762300000000000	0.0760760000000000	0.0759220000000000	0.0757680000000000	0.0756140000000000	0.0754600000000000	0.0753060000000000	0.0751520000000000	0.0749980000000000	0.0748440000000000	0.0746900000000000	0.0745360000000000	0.0743820000000000	0.0742280000000000	0.0740740000000000	0.0739200000000000	0.0737660000000000	0.0736120000000000	0.0734580000000000	0.0733040000000000	0.0731500000000000	0.0729960000000000	0.0728420000000000	0.0726880000000000	0.0725340000000000	0.0723800000000000	0.0722260000000000	0.0720720000000000	0.0719180000000000	0.0717640000000000	0.0716100000000000	0.0714560000000000	0.0713020000000000	0.0711480000000000	0.0709940000000000	0.0708400000000000	0.0706860000000000	0.0705320000000000	0.0703780000000000	0.0702240000000000	0.0700700000000000	0.0699160000000000	0.0697620000000000	0.0696080000000000
0.078	0.0780000000000000	0.0778440000000000	0.0776880000000000	0.0775320000000000	0.0773760000000000	0.0772200000000000	0.0770640000000000	0.0769080000000000	0.0767520000000000	0.0765960000000000	0.0764400000000000	0.0762840000000000	0.0761280000000000	0.0759720000000000	0.0758160000000000	0.0756600000000000	0.0755040000000000	0.0753480000000000	0.0751920000000000	0.0750360000000000	0.0748800000000000	0.0747240000000000	0.0745680000000000	0.0744120000000000	0.0742560000000000	0.0741000000000000	0.0739440000000000	0.0737880000000000	0.0736320000000000	0.0734760000000000	0.0733200000000000	0.0731640000000000	0.0730080000000000	0.0728520000000000	0.0726960000000000	0.0725400000000000	0.0723840000000000	0.0722280000000000	0.0720720000000000	0.0719160000000000	0.0717600000000000	0.0716040000000000	0.0714480000000000	0.0712920000000000	0.0711360000000000	0.0709800000000000	0.0708240000000000	0.0706680000000000	0.0705120000000000
0.079	0.0790000000000000	0.0788420000000000	0.0786840000000000	0.0785260000000000	0.0783680000000000	0.0782100000000000	0.0780520000000000	0.0778940000000000	0.0777360000000000	0.0775780000000000	0.0774200000000000	0.0772620000000000	0.0771040000000000	0.0769460000000000	0.0767880000000000	0.0766300000000000	0.0764720000000000	0.0763140000000000	0.0761560000000000	0.0759980000000000	0.0758400000000000	0.0756820000000000	0.0755240000000000	0.0753660000000000	0.0752080000000000	0.0750500000000000	0.0748920000000000	0.0747340000000000	0.0745760000000000	0.0744180000000000	0.0742600000000000	0.0741020000000000	0.0739440000000000	0.0737860000000000	0.0736280000000000	0.0734700000000000	0.0733120000000000	0.0731540000000000	0.0729960000000000	0.0728380000000000	0.0726800000000000	0.0725220000000000	0.0723640000000000	0.0722060000000000	0.0720480000000000	0.0718900000000000	0.0717320000000000	0.0715740000000000	0.0714160000000000
0.08	0.0800000000000000	0.0798400000000000	0.0796800000000000	0.0795200000000000	0.0793600000000000	0.0792000000000000	0.0790400000000000	0.0788800000000000	0.0787200000000000	0.0785600000000000	0.0784000000000000	0.0782400000000000	0.0780800000000000	0.0779200000000000	0.0777600000000000	0.0776000000000000	0.0774400000000000	0.0772800000000000	0.0771200000000000	0.0769600000000000	0.0768000000000000	0.0766400000000000	0.0764800000000000	0.0763200000000000	0.0761600000000000	0.0760000000000000	0.0758400000000000	0.0756800000000000	0.0755200000000000	0.0753600000000000	0.0752000000000000	0.0750400000000000	0.0748800000000000	0.0747200000000000	0.0745600000000000	0.0744000000000000	0.0742400000000000	0.0740800000000000	0.0739200000000000	0.0737600000000000	0.0736000000000000	0.0734400000000000	0.0732800000000000	0.0731200000000000	0.0729600000000000	0.0728000000000000	0.0726400000000000	0.0724800000000000	0.0723200000000000
0.081	0.0810000000000000	0.0808380000000000	0.0806760000000000	0.0805140000000000	0.0803520000000000	0.0801900000000000	0.0800280000000000	0.0798660000000000	0.0797040000000000	0.0795420000000000	0.0793800000000000	0.0792180000000000	0.0790560000000000	0.0788940000000000	0.0787320000000000	0.0785700000000000	0.0784080000000000	0.0782460000000000	0.0780840000000000	0.0779220000000000	0.0777600000000000	0.0775980000000000	0.0774360000000000	0.0772740000000000	0.0771120000000000	0.0769500000000000	0.0767880000000000	0.0766260000000000	0.0764640000000000	0.0763020000000000	0.0761400000000000	0.0759780000000000	0.0758160000000000	0.0756540000000000	0.0754920000000000	0.0753300000000000	0.0751680000000000	0.0750060000000000	0.0748440000000000	0.0746820000000000	0.0745200000000000	0.0743580000000000	0.0741960000000000	0.0740340000000000	0.0738720000000000	0.0737100000000000	0.0735480000000000	0.0733860000000000	0.0732240000000000
0.082	0.0820000000000000	0.0818360000000000	0.0816720000000000	0.0815080000000000	0.0813440000000000	0.0811800000000000	0.0810160000000000	0.0808520000000000	0.0806880000000000	0.0805240000000000	0.0803600000000000	0.0801960000000000	0.0800320000000000	0.0798680000000000	0.0797040000000000	0.0795400000000000	0.0793760000000000	0.0792120000000000	0.0790480000000000	0.0788840000000000	0.0787200000000000	0.0785560000000000	0.0783920000000000	0.0782280000000000	0.0780640000000000	0.0779000000000000	0.0777360000000000	0.0775720000000000	0.0774080000000000	0.0772440000000000	0.0770800000000000	0.0769160000000000	0.0767520000000000	0.0765880000000000	0.0764240000000000	0.0762600000000000	0.0760960000000000	0.0759320000000000	0.0757680000000000	0.0756040000000000	0.0754400000000000	0.0752760000000000	0.0751120000000000	0.0749480000000000	0.0747840000000000	0.0746200000000000	0.0744560000000000	0.0742920000000000	0.0741280000000000
0.083	0.0830000000000000	0.0828340000000000	0.0826680000000000	0.0825020000000000	0.0823360000000000	0.0821700000000000	0.0820040000000000	0.0818380000000000	0.0816720000000000	0.0815060000000000	0.0813400000000000	0.0811740000000000	0.0810080000000000	0.0808420000000000	0.0806760000000000	0.0805100000000000	0.0803440000000000	0.0801780000000000	0.0800120000000000	0.0798460000000000	0.0796800000000000	0.0795140000000000	0.0793480000000000	0.0791820000000000	0.0790160000000000	0.0788500000000000	0.0786840000000000	0.0785180000000000	0.0783520000000000	0.0781860000000000	0.0780200000000000	0.0778540000000000	0.0776880000000000	0.0775220000000000	0.0773560000000000	0.0771900000000000	0.0770240000000000	0.0768580000000000	0.0766920000000000	0.0765260000000000	0.0763600000000000	0.0761940000000000	0.0760280000000000	0.0758620000000000	0.0756960000000000	0.0755300000000000	0.0753640000000000	0.0751980000000000	0.0750320000000000
0.084	0.0840000000000000	0.0838320000000000	0.0836640000000000	0.0834960000000000	0.0833280000000000	0.0831600000000000	0.0829920000000000	0.0828240000000000	0.0826560000000000	0.0824880000000000	0.0823200000000000	0.0821520000000000	0.0819840000000000	0.0818160000000000	0.0816480000000000	0.0814800000000000	0.0813120000000000	0.0811440000000000	0.0809760000000000	0.0808080000000000	0.0806400000000000	0.0804720000000000	0.0803040000000000	0.0801360000000000	0.0799680000000000	0.0798000000000000	0.0796320000000000	0.0794640000000000	0.0792960000000000	0.0791280000000000	0.0789600000000000	0.0787920000000000	0.0786240000000000	0.0784560000000000	0.0782880000000000	0.0781200000000000	0.0779520000000000	0.0777840000000000	0.0776160000000000	0.0774480000000000	0.0772800000000000	0.0771120000000000	0.0769440000000000	0.0767760000000000	0.0766080000000000	0.0764400000000000	0.0762720000000000	0.0761040000000000	0.0759360000000000
0.085	0.0850000000000000	0.0848300000000000	0.0846600000000000	0.0844900000000000	0.0843200000000000	0.0841500000000000	0.0839800000000000	0.0838100000000000	0.0836400000000000	0.0834700000000000	0.0833000000000000	0.0831300000000000	0.0829600000000000	0.0827900000000000	0.0826200000000000	0.0824500000000000	0.0822800000000000	0.0821100000000000	0.0819400000000000	0.0817700000000000	0.0816000000000000	0.0814300000000000	0.0812600000000000	0.0810900000000000	0.0809200000000000	0.0807500000000000	0.0805800000000000	0.0804100000000000	0.0802400000000000	0.0800700000000000	0.0799000000000000	0.0797300000000000	0.0795600000000000	0.0793900000000000	0.0792200000000000	0.0790500000000000	0.0788800000000000	0.0787100000000000	0.0785400000000000	0.0783700000000000	0.0782000000000000	0.0780300000000000	0.0778600000000000	0.0776900000000000	0.0775200000000000	0.0773500000000000	0.0771800000000000	0.0770100000000000	0.0768400000000000
0.086	0.0860000000000000	0.0858280000000000	0.0856560000000000	0.0854840000000000	0.0853120000000000	0.0851400000000000	0.0849680000000000	0.0847960000000000	0.0846240000000000	0.0844520000000000	0.0842800000000000	0.0841080000000000	0.0839360000000000	0.0837640000000000	0.0835920000000000	0.0834200000000000	0.0832480000000000	0.0830760000000000	0.0829040000000000	0.0827320000000000	0.0825600000000000	0.0823880000000000	0.0822160000000000	0.0820440000000000	0.0818720000000000	0.0817000000000000	0.0815280000000000	0.0813560000000000	0.0811840000000000	0.0810120000000000	0.0808400000000000	0.0806680000000000	0.0804960000000000	0.0803240000000000	0.0801520000000000	0.0799800000000000	0.0798080000000000	0.0796360000000000	0.0794640000000000	0.0792920000000000	0.0791200000000000	0.0789480000000000	0.0787760000000000	0.0786040000000000	0.0784320000000000	0.0782600000000000	0.0780880000000000	0.0779160000000000	0.0777440000000000
0.087	0.0870000000000000	0.0868260000000000	0.0866520000000000	0.0864780000000000	0.0863040000000000	0.0861300000000000	0.0859560000000000	0.0857820000000000	0.0856080000000000	0.0854340000000000	0.0852600000000000	0.0850860000000000	0.0849120000000000	0.0847380000000000	0.0845640000000000	0.0843900000000000	0.0842160000000000	0.0840420000000000	0.0838680000000000	0.0836940000000000	0.0835200000000000	0.0833460000000000	0.0831720000000000	0.0829980000000000	0.0828240000000000	0.0826500000000000	0.0824760000000000	0.0823020000000000	0.0821280000000000	0.0819540000000000	0.0817800000000000	0.0816060000000000	0.0814320000000000	0.0812580000000000	0.0810840000000000	0.0809100000000000	0.0807360000000000	0.0805620000000000	0.0803880000000000	0.0802140000000000	0.0800400000000000	0.0798660000000000	0.0796920000000000	0.0795180000000000	0.0793440000000000	0.0791700000000000	0.0789960000000000	0.0788220000000000	0.0786480000000000
0.088	0.0880000000000000	0.0878240000000000	0.0876480000000000	0.0874720000000000	0.0872960000000000	0.0871200000000000	0.0869440000000000	0.0867680000000000	0.0865920000000000	0.0864160000000000	0.0862400000000000	0.0860640000000000	0.0858880000000000	0.0857120000000000	0.0855360000000000	0.0853600000000000	0.0851840000000000	0.0850080000000000	0.0848320000000000	0.0846560000000000	0.0844800000000000	0.0843040000000000	0.0841280000000000	0.0839520000000000	0.0837760000000000	0.0836000000000000	0.0834240000000000	0.0832480000000000	0.0830720000000000	0.0828960000000000	0.0827200000000000	0.0825440000000000	0.0823680000000000	0.0821920000000000	0.0820160000000000	0.0818400000000000	0.0816640000000000	0.0814880000000000	0.0813120000000000	0.0811360000000000	0.0809600000000000	0.0807840000000000	0.0806080000000000	0.0804320000000000	0.0802560000000000	0.0800800000000000	0.0799040000000000	0.0797280000000000	0.0795520000000000
0.089	0.0890000000000000	0.0888220000000000	0.0886440000000000	0.0884660000000000	0.0882880000000000	0.0881100000000000	0.0879320000000000	0.0877540000000000	0.0875760000000000	0.0873980000000000	0.0872200000000000	0.0870420000000000	0.0868640000000000	0.0866860000000000	0.0865080000000000	0.0863300000000000	0.0861520000000000	0.0859740000000000	0.0857960000000000	0.0856180000000000	0.0854400000000000	0.0852620000000000	0.0850840000000000	0.0849060000000000	0.0847280000000000	0.0845500000000000	0.0843720000000000	0.0841940000000000	0.0840160000000000	0.0838380000000000	0.0836600000000000	0.0834820000000000	0.0833040000000000	0.0831260000000000	0.0829480000000000	0.0827700000000000	0.0825920000000000	0.0824140000000000	0.0822360000000000	0.0820580000000000	0.0818800000000000	0.0817020000000000	0.0815240000000000	0.0813460000000000	0.0811680000000000	0.0809900000000000	0.0808120000000000	0.0806340000000000	0.0804560000000000
0.09	0.0900000000000000	0.0898200000000000	0.0896400000000000	0.0894600000000000	0.0892800000000000	0.0891000000000000	0.0889200000000000	0.0887400000000000	0.0885600000000000	0.0883800000000000	0.0882000000000000	0.0880200000000000	0.0878400000000000	0.0876600000000000	0.0874800000000000	0.0873000000000000	0.0871200000000000	0.0869400000000000	0.0867600000000000	0.0865800000000000	0.0864000000000000	0.0862200000000000	0.0860400000000000	0.0858600000000000	0.0856800000000000	0.0855000000000000	0.0853200000000000	0.0851400000000000	0.0849600000000000	0.0847800000000000	0.0846000000000000	0.0844200000000000	0.0842400000000000	0.0840600000000000	0.0838800000000000	0.0837000000000000	0.0835200000000000	0.0833400000000000	0.0831600000000000	0.0829800000000000	0.0828000000000000	0.0826200000000000	0.0824400000000000	0.0822600000000000	0.0820800000000000	0.0819000000000000	0.0817200000000000	0.0815400000000000	0.0813600000000000
0.091	0.0910000000000000	0.0908180000000000	0.0906360000000000	0.0904540000000000	0.0902720000000000	0.0900900000000000	0.0899080000000000	0.0897260000000000	0.0895440000000000	0.0893620000000000	0.0891800000000000	0.0889980000000000	0.0888160000000000	0.0886340000000000	0.0884520000000000	0.0882700000000000	0.0880880000000000	0.0879060000000000	0.0877240000000000	0.0875420000000000	0.0873600000000000	0.0871780000000000	0.0869960000000000	0.0868140000000000	0.0866320000000000	0.0864500000000000	0.0862680000000000	0.0860860000000000	0.0859040000000000	0.0857220000000000	0.0855400000000000	0.0853580000000000	0.0851760000000000	0.0849940000000000	0.0848120000000000	0.0846300000000000	0.0844480000000000	0.0842660000000000	0.0840840000000000	0.0839020000000000	0.0837200000000000	0.0835380000000000	0.0833560000000000	0.0831740000000000	0.0829920000000000	0.0828100000000000	0.0826280000000000	0.0824460000000000	0.0822640000000000
0.092	0.0920000000000000	0.0918160000000000	0.0916320000000000	0.0914480000000000	0.0912640000000000	0.0910800000000000	0.0908960000000000	0.0907120000000000	0.0905280000000000	0.0903440000000000	0.0901600000000000	0.0899760000000000	0.0897920000000000	0.0896080000000000	0.0894240000000000	0.0892400000000000	0.0890560000000000	0.0888720000000000	0.0886880000000000	0.0885040000000000	0.0883200000000000	0.0881360000000000	0.0879520000000000	0.0877680000000000	0.0875840000000000	0.0874000000000000	0.0872160000000000	0.0870320000000000	0.0868480000000000	0.0866640000000000	0.0864800000000000	0.0862960000000000	0.0861120000000000	0.0859280000000000	0.0857440000000000	0.0855600000000000	0.0853760000000000	0.0851920000000000	0.0850080000000000	0.0848240000000000	0.0846400000000000	0.0844560000000000	0.0842720000000000	0.0840880000000000	0.0839040000000000	0.0837200000000000	0.0835360000000000	0.0833520000000000	0.0831680000000000
0.093	0.0930000000000000	0.0928140000000000	0.0926280000000000	0.0924420000000000	0.0922560000000000	0.0920700000000000	0.0918840000000000	0.0916980000000000	0.0915120000000000	0.0913260000000000	0.0911400000000000	0.0909540000000000	0.0907680000000000	0.0905820000000000	0.0903960000000000	0.0902100000000000	0.0900240000000000	0.0898380000000000	0.0896520000000000	0.0894660000000000	0.0892800000000000	0.0890940000000000	0.0889080000000000	0.0887220000000000	0.0885360000000000	0.0883500000000000	0.0881640000000000	0.0879780000000000	0.0877920000000000	0.0876060000000000	0.0874200000000000	0.0872340000000000	0.0870480000000000	0.0868620000000000	0.0866760000000000	0.0864900000000000	0.0863040000000000	0.0861180000000000	0.0859320000000000	0.0857460000000000	0.0855600000000000	0.0853740000000000	0.0851880000000000	0.0850020000000000	0.0848160000000000	0.0846300000000000	0.0844440000000000	0.0842580000000000	0.0840720000000000
0.094	0.0940000000000000	0.0938120000000000	0.0936240000000000	0.0934360000000000	0.0932480000000000	0.0930600000000000	0.0928720000000000	0.0926840000000000	0.0924960000000000	0.0923080000000000	0.0921200000000000	0.0919320000000000	0.0917440000000000	0.0915560000000000	0.0913680000000000	0.0911800000000000	0.0909920000000000	0.0908040000000000	0.0906160000000000	0.0904280000000000	0.0902400000000000	0.0900520000000000	0.0898640000000000	0.0896760000000000	0.0894880000000000	0.0893000000000000	0.0891120000000000	0.0889240000000000	0.0887360000000000	0.0885480000000000	0.0883600000000000	0.0881720000000000	0.0879840000000000	0.0877960000000000	0.0876080000000000	0.0874200000000000	0.0872320000000000	0.0870440000000000	0.0868560000000000	0.0866680000000000	0.0864800000000000	0.0862920000000000	0.0861040000000000	0.0859160000000000	0.0857280000000000	0.0855400000000000	0.0853520000000000	0.0851640000000000	0.0849760000000000
0.095	0.0950000000000000	0.0948100000000000	0.0946200000000000	0.0944300000000000	0.0942400000000000	0.0940500000000000	0.0938600000000000	0.0936700000000000	0.0934800000000000	0.0932900000000000	0.0931000000000000	0.0929100000000000	0.0927200000000000	0.0925300000000000	0.0923400000000000	0.0921500000000000	0.0919600000000000	0.0917700000000000	0.0915800000000000	0.0913900000000000	0.0912000000000000	0.0910100000000000	0.0908200000000000	0.0906300000000000	0.0904400000000000	0.0902500000000000	0.0900600000000000	0.0898700000000000	0.0896800000000000	0.0894900000000000	0.0893000000000000	0.0891100000000000	0.0889200000000000	0.0887300000000000	0.0885400000000000	0.0883500000000000	0.0881600000000000	0.0879700000000000	0.0877800000000000	0.0875900000000000	0.0874000000000000	0.0872100000000000	0.0870200000000000	0.0868300000000000	0.0866400000000000	0.0864500000000000	0.0862600000000000	0.0860700000000000	0.0858800000000000
0.096	0.0960000000000000	0.0958080000000000	0.0956160000000000	0.0954240000000000	0.0952320000000000	0.0950400000000000	0.0948480000000000	0.0946560000000000	0.0944640000000000	0.0942720000000000	0.0940800000000000	0.0938880000000000	0.0936960000000000	0.0935040000000000	0.0933120000000000	0.0931200000000000	0.0929280000000000	0.0927360000000000	0.0925440000000000	0.0923520000000000	0.0921600000000000	0.0919680000000000	0.0917760000000000	0.0915840000000000	0.0913920000000000	0.0912000000000000	0.0910080000000000	0.0908160000000000	0.0906240000000000	0.0904320000000000	0.0902400000000000	0.0900480000000000	0.0898560000000000	0.0896640000000000	0.0894720000000000	0.0892800000000000	0.0890880000000000	0.0888960000000000	0.0887040000000000	0.0885120000000000	0.0883200000000000	0.0881280000000000	0.0879360000000000	0.0877440000000000	0.0875520000000000	0.0873600000000000	0.0871680000000000	0.0869760000000000	0.0867840000000000
0.097	0.0970000000000000	0.0968060000000000	0.0966120000000000	0.0964180000000000	0.0962240000000000	0.0960300000000000	0.0958360000000000	0.0956420000000000	0.0954480000000000	0.0952540000000000	0.0950600000000000	0.0948660000000000	0.0946720000000000	0.0944780000000000	0.0942840000000000	0.0940900000000000	0.0938960000000000	0.0937020000000000	0.0935080000000000	0.0933140000000000	0.0931200000000000	0.0929260000000000	0.0927320000000000	0.0925380000000000	0.0923440000000000	0.0921500000000000	0.0919560000000000	0.0917620000000000	0.0915680000000000	0.0913740000000000	0.0911800000000000	0.0909860000000000	0.0907920000000000	0.0905980000000000	0.0904040000000000	0.0902100000000000	0.0900160000000000	0.0898220000000000	0.0896280000000000	0.0894340000000000	0.0892400000000000	0.0890460000000000	0.0888520000000000	0.0886580000000000	0.0884640000000000	0.0882700000000000	0.0880760000000000	0.0878820000000000	0.0876880000000000
0.098	0.0980000000000000	0.0978040000000000	0.0976080000000000	0.0974120000000000	0.0972160000000000	0.0970200000000000	0.0968240000000000	0.0966280000000000	0.0964320000000000	0.0962360000000000	0.0960400000000000	0.0958440000000000	0.0956480000000000	0.0954520000000000	0.0952560000000000	0.0950600000000000	0.0948640000000000	0.0946680000000000	0.0944720000000000	0.0942760000000000	0.0940800000000000	0.0938840000000000	0.0936880000000000	0.0934920000000000	0.0932960000000000	0.0931000000000000	0.0929040000000000	0.0927080000000000	0.0925120000000000	0.0923160000000000	0.0921200000000000	0.0919240000000000	0.0917280000000000	0.0915320000000000	0.0913360000000000	0.0911400000000000	0.0909440000000000	0.0907480000000000	0.0905520000000000	0.0903560000000000	0.0901600000000000	0.0899640000000000	0.0897680000000000	0.0895720000000000	0.0893760000000000	0.0891800000000000	0.0889840000000000	0.0887880000000000	0.0885920000000000
0.099	0.0990000000000000	0.0988020000000000	0.0986040000000000	0.0984060000000000	0.0982080000000000	0.0980100000000000	0.0978120000000000	0.0976140000000000	0.0974160000000000	0.0972180000000000	0.0970200000000000	0.0968220000000000	0.0966240000000000	0.0964260000000000	0.0962280000000000	0.0960300000000000	0.0958320000000000	0.0956340000000000	0.0954360000000000	0.0952380000000000	0.0950400000000000	0.0948420000000000	0.0946440000000000	0.0944460000000000	0.0942480000000000	0.0940500000000000	0.0938520000000000	0.0936540000000000	0.0934560000000000	0.0932580000000000	0.0930600000000000	0.0928620000000000	0.0926640000000000	0.0924660000000000	0.0922680000000000	0.0920700000000000	0.0918720000000000	0.0916740000000000	0.0914760000000000	0.0912780000000000	0.0910800000000000	0.0908820000000000	0.0906840000000000	0.0904860000000000	0.0902880000000000	0.0900900000000000	0.0898920000000000	0.0896940000000000	0.0894960000000000
0.1	0.100000000000000	0.0998000000000000	0.0996000000000000	0.0994000000000000	0.0992000000000000	0.0990000000000000	0.0988000000000000	0.0986000000000000	0.0984000000000000	0.0982000000000000	0.0980000000000000	0.0978000000000000	0.0976000000000000	0.0974000000000000	0.0972000000000000	0.0970000000000000	0.0968000000000000	0.0966000000000000	0.0964000000000000	0.0962000000000000	0.0960000000000000	0.0958000000000000	0.0956000000000000	0.0954000000000000	0.0952000000000000	0.0950000000000000	0.0948000000000000	0.0946000000000000	0.0944000000000000	0.0942000000000000	0.0940000000000000	0.0938000000000000	0.0936000000000000	0.0934000000000000	0.0932000000000000	0.0930000000000000	0.0928000000000000	0.0926000000000000	0.0924000000000000	0.0922000000000000	0.0920000000000000	0.0918000000000000	0.0916000000000000	0.0914000000000000	0.0912000000000000	0.0910000000000000	0.0908000000000000	0.0906000000000000	0.0904000000000000
0.101	0.101000000000000	0.100798000000000	0.100596000000000	0.100394000000000	0.100192000000000	0.0999900000000000	0.0997880000000000	0.0995860000000000	0.0993840000000000	0.0991820000000000	0.0989800000000000	0.0987780000000000	0.0985760000000000	0.0983740000000000	0.0981720000000000	0.0979700000000000	0.0977680000000000	0.0975660000000000	0.0973640000000000	0.0971620000000000	0.0969600000000000	0.0967580000000000	0.0965560000000000	0.0963540000000000	0.0961520000000000	0.0959500000000000	0.0957480000000000	0.0955460000000000	0.0953440000000000	0.0951420000000000	0.0949400000000000	0.0947380000000000	0.0945360000000000	0.0943340000000000	0.0941320000000000	0.0939300000000000	0.0937280000000000	0.0935260000000000	0.0933240000000000	0.0931220000000000	0.0929200000000000	0.0927180000000000	0.0925160000000000	0.0923140000000000	0.0921120000000000	0.0919100000000000	0.0917080000000000	0.0915060000000000	0.0913040000000000
0.102	0.102000000000000	0.101796000000000	0.101592000000000	0.101388000000000	0.101184000000000	0.100980000000000	0.100776000000000	0.100572000000000	0.100368000000000	0.100164000000000	0.0999600000000000	0.0997560000000000	0.0995520000000000	0.0993480000000000	0.0991440000000000	0.0989400000000000	0.0987360000000000	0.0985320000000000	0.0983280000000000	0.0981240000000000	0.0979200000000000	0.0977160000000000	0.0975120000000000	0.0973080000000000	0.0971040000000000	0.0969000000000000	0.0966960000000000	0.0964920000000000	0.0962880000000000	0.0960840000000000	0.0958800000000000	0.0956760000000000	0.0954720000000000	0.0952680000000000	0.0950640000000000	0.0948600000000000	0.0946560000000000	0.0944520000000000	0.0942480000000000	0.0940440000000000	0.0938400000000000	0.0936360000000000	0.0934320000000000	0.0932280000000000	0.0930240000000000	0.0928200000000000	0.0926160000000000	0.0924120000000000	0.0922080000000000
0.103	0.103000000000000	0.102794000000000	0.102588000000000	0.102382000000000	0.102176000000000	0.101970000000000	0.101764000000000	0.101558000000000	0.101352000000000	0.101146000000000	0.100940000000000	0.100734000000000	0.100528000000000	0.100322000000000	0.100116000000000	0.0999100000000000	0.0997040000000000	0.0994980000000000	0.0992920000000000	0.0990860000000000	0.0988800000000000	0.0986740000000000	0.0984680000000000	0.0982620000000000	0.0980560000000000	0.0978500000000000	0.0976440000000000	0.0974380000000000	0.0972320000000000	0.0970260000000000	0.0968200000000000	0.0966140000000000	0.0964080000000000	0.0962020000000000	0.0959960000000000	0.0957900000000000	0.0955840000000000	0.0953780000000000	0.0951720000000000	0.0949660000000000	0.0947600000000000	0.0945540000000000	0.0943480000000000	0.0941420000000000	0.0939360000000000	0.0937300000000000	0.0935240000000000	0.0933180000000000	0.0931120000000000
0.104	0.104000000000000	0.103792000000000	0.103584000000000	0.103376000000000	0.103168000000000	0.102960000000000	0.102752000000000	0.102544000000000	0.102336000000000	0.102128000000000	0.101920000000000	0.101712000000000	0.101504000000000	0.101296000000000	0.101088000000000	0.100880000000000	0.100672000000000	0.100464000000000	0.100256000000000	0.100048000000000	0.0998400000000000	0.0996320000000000	0.0994240000000000	0.0992160000000000	0.0990080000000000	0.0988000000000000	0.0985920000000000	0.0983840000000000	0.0981760000000000	0.0979680000000000	0.0977600000000000	0.0975520000000000	0.0973440000000000	0.0971360000000000	0.0969280000000000	0.0967200000000000	0.0965120000000000	0.0963040000000000	0.0960960000000000	0.0958880000000000	0.0956800000000000	0.0954720000000000	0.0952640000000000	0.0950560000000000	0.0948480000000000	0.0946400000000000	0.0944320000000000	0.0942240000000000	0.0940160000000000
0.105	0.105000000000000	0.104790000000000	0.104580000000000	0.104370000000000	0.104160000000000	0.103950000000000	0.103740000000000	0.103530000000000	0.103320000000000	0.103110000000000	0.102900000000000	0.102690000000000	0.102480000000000	0.102270000000000	0.102060000000000	0.101850000000000	0.101640000000000	0.101430000000000	0.101220000000000	0.101010000000000	0.100800000000000	0.100590000000000	0.100380000000000	0.100170000000000	0.0999600000000000	0.0997500000000000	0.0995400000000000	0.0993300000000000	0.0991200000000000	0.0989100000000000	0.0987000000000000	0.0984900000000000	0.0982800000000000	0.0980700000000000	0.0978600000000000	0.0976500000000000	0.0974400000000000	0.0972300000000000	0.0970200000000000	0.0968100000000000	0.0966000000000000	0.0963900000000000	0.0961800000000000	0.0959700000000000	0.0957600000000000	0.0955500000000000	0.0953400000000000	0.0951300000000000	0.0949200000000000
0.106	0.106000000000000	0.105788000000000	0.105576000000000	0.105364000000000	0.105152000000000	0.104940000000000	0.104728000000000	0.104516000000000	0.104304000000000	0.104092000000000	0.103880000000000	0.103668000000000	0.103456000000000	0.103244000000000	0.103032000000000	0.102820000000000	0.102608000000000	0.102396000000000	0.102184000000000	0.101972000000000	0.101760000000000	0.101548000000000	0.101336000000000	0.101124000000000	0.100912000000000	0.100700000000000	0.100488000000000	0.100276000000000	0.100064000000000	0.0998520000000000	0.0996400000000000	0.0994280000000000	0.0992160000000000	0.0990040000000000	0.0987920000000000	0.0985800000000000	0.0983680000000000	0.0981560000000000	0.0979440000000000	0.0977320000000000	0.0975200000000000	0.0973080000000000	0.0970960000000000	0.0968840000000000	0.0966720000000000	0.0964600000000000	0.0962480000000000	0.0960360000000000	0.0958240000000000
0.107	0.107000000000000	0.106786000000000	0.106572000000000	0.106358000000000	0.106144000000000	0.105930000000000	0.105716000000000	0.105502000000000	0.105288000000000	0.105074000000000	0.104860000000000	0.104646000000000	0.104432000000000	0.104218000000000	0.104004000000000	0.103790000000000	0.103576000000000	0.103362000000000	0.103148000000000	0.102934000000000	0.102720000000000	0.102506000000000	0.102292000000000	0.102078000000000	0.101864000000000	0.101650000000000	0.101436000000000	0.101222000000000	0.101008000000000	0.100794000000000	0.100580000000000	0.100366000000000	0.100152000000000	0.0999380000000000	0.0997240000000000	0.0995100000000000	0.0992960000000000	0.0990820000000000	0.0988680000000000	0.0986540000000000	0.0984400000000000	0.0982260000000000	0.0980120000000000	0.0977980000000000	0.0975840000000000	0.0973700000000000	0.0971560000000000	0.0969420000000000	0.0967280000000000
0.108	0.108000000000000	0.107784000000000	0.107568000000000	0.107352000000000	0.107136000000000	0.106920000000000	0.106704000000000	0.106488000000000	0.106272000000000	0.106056000000000	0.105840000000000	0.105624000000000	0.105408000000000	0.105192000000000	0.104976000000000	0.104760000000000	0.104544000000000	0.104328000000000	0.104112000000000	0.103896000000000	0.103680000000000	0.103464000000000	0.103248000000000	0.103032000000000	0.102816000000000	0.102600000000000	0.102384000000000	0.102168000000000	0.101952000000000	0.101736000000000	0.101520000000000	0.101304000000000	0.101088000000000	0.100872000000000	0.100656000000000	0.100440000000000	0.100224000000000	0.100008000000000	0.0997920000000000	0.0995760000000000	0.0993600000000000	0.0991440000000000	0.0989280000000000	0.0987120000000000	0.0984960000000000	0.0982800000000000	0.0980640000000000	0.0978480000000000	0.0976320000000000
0.109	0.109000000000000	0.108782000000000	0.108564000000000	0.108346000000000	0.108128000000000	0.107910000000000	0.107692000000000	0.107474000000000	0.107256000000000	0.107038000000000	0.106820000000000	0.106602000000000	0.106384000000000	0.106166000000000	0.105948000000000	0.105730000000000	0.105512000000000	0.105294000000000	0.105076000000000	0.104858000000000	0.104640000000000	0.104422000000000	0.104204000000000	0.103986000000000	0.103768000000000	0.103550000000000	0.103332000000000	0.103114000000000	0.102896000000000	0.102678000000000	0.102460000000000	0.102242000000000	0.102024000000000	0.101806000000000	0.101588000000000	0.101370000000000	0.101152000000000	0.100934000000000	0.100716000000000	0.100498000000000	0.100280000000000	0.100062000000000	0.0998440000000000	0.0996260000000000	0.0994080000000000	0.0991900000000000	0.0989720000000000	0.0987540000000000	0.0985360000000000
0.11	0.110000000000000	0.109780000000000	0.109560000000000	0.109340000000000	0.109120000000000	0.108900000000000	0.108680000000000	0.108460000000000	0.108240000000000	0.108020000000000	0.107800000000000	0.107580000000000	0.107360000000000	0.107140000000000	0.106920000000000	0.106700000000000	0.106480000000000	0.106260000000000	0.106040000000000	0.105820000000000	0.105600000000000	0.105380000000000	0.105160000000000	0.104940000000000	0.104720000000000	0.104500000000000	0.104280000000000	0.104060000000000	0.103840000000000	0.103620000000000	0.103400000000000	0.103180000000000	0.102960000000000	0.102740000000000	0.102520000000000	0.102300000000000	0.102080000000000	0.101860000000000	0.101640000000000	0.101420000000000	0.101200000000000	0.100980000000000	0.100760000000000	0.100540000000000	0.100320000000000	0.100100000000000	0.0998800000000000	0.0996600000000000	0.0994400000000000
0.111	0.111000000000000	0.110778000000000	0.110556000000000	0.110334000000000	0.110112000000000	0.109890000000000	0.109668000000000	0.109446000000000	0.109224000000000	0.109002000000000	0.108780000000000	0.108558000000000	0.108336000000000	0.108114000000000	0.107892000000000	0.107670000000000	0.107448000000000	0.107226000000000	0.107004000000000	0.106782000000000	0.106560000000000	0.106338000000000	0.106116000000000	0.105894000000000	0.105672000000000	0.105450000000000	0.105228000000000	0.105006000000000	0.104784000000000	0.104562000000000	0.104340000000000	0.104118000000000	0.103896000000000	0.103674000000000	0.103452000000000	0.103230000000000	0.103008000000000	0.102786000000000	0.102564000000000	0.102342000000000	0.102120000000000	0.101898000000000	0.101676000000000	0.101454000000000	0.101232000000000	0.101010000000000	0.100788000000000	0.100566000000000	0.100344000000000
0.112	0.112000000000000	0.111776000000000	0.111552000000000	0.111328000000000	0.111104000000000	0.110880000000000	0.110656000000000	0.110432000000000	0.110208000000000	0.109984000000000	0.109760000000000	0.109536000000000	0.109312000000000	0.109088000000000	0.108864000000000	0.108640000000000	0.108416000000000	0.108192000000000	0.107968000000000	0.107744000000000	0.107520000000000	0.107296000000000	0.107072000000000	0.106848000000000	0.106624000000000	0.106400000000000	0.106176000000000	0.105952000000000	0.105728000000000	0.105504000000000	0.105280000000000	0.105056000000000	0.104832000000000	0.104608000000000	0.104384000000000	0.104160000000000	0.103936000000000	0.103712000000000	0.103488000000000	0.103264000000000	0.103040000000000	0.102816000000000	0.102592000000000	0.102368000000000	0.102144000000000	0.101920000000000	0.101696000000000	0.101472000000000	0.101248000000000
0.113	0.113000000000000	0.112774000000000	0.112548000000000	0.112322000000000	0.112096000000000	0.111870000000000	0.111644000000000	0.111418000000000	0.111192000000000	0.110966000000000	0.110740000000000	0.110514000000000	0.110288000000000	0.110062000000000	0.109836000000000	0.109610000000000	0.109384000000000	0.109158000000000	0.108932000000000	0.108706000000000	0.108480000000000	0.108254000000000	0.108028000000000	0.107802000000000	0.107576000000000	0.107350000000000	0.107124000000000	0.106898000000000	0.106672000000000	0.106446000000000	0.106220000000000	0.105994000000000	0.105768000000000	0.105542000000000	0.105316000000000	0.105090000000000	0.104864000000000	0.104638000000000	0.104412000000000	0.104186000000000	0.103960000000000	0.103734000000000	0.103508000000000	0.103282000000000	0.103056000000000	0.102830000000000	0.102604000000000	0.102378000000000	0.102152000000000
0.114	0.114000000000000	0.113772000000000	0.113544000000000	0.113316000000000	0.113088000000000	0.112860000000000	0.112632000000000	0.112404000000000	0.112176000000000	0.111948000000000	0.111720000000000	0.111492000000000	0.111264000000000	0.111036000000000	0.110808000000000	0.110580000000000	0.110352000000000	0.110124000000000	0.109896000000000	0.109668000000000	0.109440000000000	0.109212000000000	0.108984000000000	0.108756000000000	0.108528000000000	0.108300000000000	0.108072000000000	0.107844000000000	0.107616000000000	0.107388000000000	0.107160000000000	0.106932000000000	0.106704000000000	0.106476000000000	0.106248000000000	0.106020000000000	0.105792000000000	0.105564000000000	0.105336000000000	0.105108000000000	0.104880000000000	0.104652000000000	0.104424000000000	0.104196000000000	0.103968000000000	0.103740000000000	0.103512000000000	0.103284000000000	0.103056000000000
0.115	0.115000000000000	0.114770000000000	0.114540000000000	0.114310000000000	0.114080000000000	0.113850000000000	0.113620000000000	0.113390000000000	0.113160000000000	0.112930000000000	0.112700000000000	0.112470000000000	0.112240000000000	0.112010000000000	0.111780000000000	0.111550000000000	0.111320000000000	0.111090000000000	0.110860000000000	0.110630000000000	0.110400000000000	0.110170000000000	0.109940000000000	0.109710000000000	0.109480000000000	0.109250000000000	0.109020000000000	0.108790000000000	0.108560000000000	0.108330000000000	0.108100000000000	0.107870000000000	0.107640000000000	0.107410000000000	0.107180000000000	0.106950000000000	0.106720000000000	0.106490000000000	0.106260000000000	0.106030000000000	0.105800000000000	0.105570000000000	0.105340000000000	0.105110000000000	0.104880000000000	0.104650000000000	0.104420000000000	0.104190000000000	0.103960000000000
0.116	0.116000000000000	0.115768000000000	0.115536000000000	0.115304000000000	0.115072000000000	0.114840000000000	0.114608000000000	0.114376000000000	0.114144000000000	0.113912000000000	0.113680000000000	0.113448000000000	0.113216000000000	0.112984000000000	0.112752000000000	0.112520000000000	0.112288000000000	0.112056000000000	0.111824000000000	0.111592000000000	0.111360000000000	0.111128000000000	0.110896000000000	0.110664000000000	0.110432000000000	0.110200000000000	0.109968000000000	0.109736000000000	0.109504000000000	0.109272000000000	0.109040000000000	0.108808000000000	0.108576000000000	0.108344000000000	0.108112000000000	0.107880000000000	0.107648000000000	0.107416000000000	0.107184000000000	0.106952000000000	0.106720000000000	0.106488000000000	0.106256000000000	0.106024000000000	0.105792000000000	0.105560000000000	0.105328000000000	0.105096000000000	0.104864000000000
0.117	0.117000000000000	0.116766000000000	0.116532000000000	0.116298000000000	0.116064000000000	0.115830000000000	0.115596000000000	0.115362000000000	0.115128000000000	0.114894000000000	0.114660000000000	0.114426000000000	0.114192000000000	0.113958000000000	0.113724000000000	0.113490000000000	0.113256000000000	0.113022000000000	0.112788000000000	0.112554000000000	0.112320000000000	0.112086000000000	0.111852000000000	0.111618000000000	0.111384000000000	0.111150000000000	0.110916000000000	0.110682000000000	0.110448000000000	0.110214000000000	0.109980000000000	0.109746000000000	0.109512000000000	0.109278000000000	0.109044000000000	0.108810000000000	0.108576000000000	0.108342000000000	0.108108000000000	0.107874000000000	0.107640000000000	0.107406000000000	0.107172000000000	0.106938000000000	0.106704000000000	0.106470000000000	0.106236000000000	0.106002000000000	0.105768000000000
0.118	0.118000000000000	0.117764000000000	0.117528000000000	0.117292000000000	0.117056000000000	0.116820000000000	0.116584000000000	0.116348000000000	0.116112000000000	0.115876000000000	0.115640000000000	0.115404000000000	0.115168000000000	0.114932000000000	0.114696000000000	0.114460000000000	0.114224000000000	0.113988000000000	0.113752000000000	0.113516000000000	0.113280000000000	0.113044000000000	0.112808000000000	0.112572000000000	0.112336000000000	0.112100000000000	0.111864000000000	0.111628000000000	0.111392000000000	0.111156000000000	0.110920000000000	0.110684000000000	0.110448000000000	0.110212000000000	0.109976000000000	0.109740000000000	0.109504000000000	0.109268000000000	0.109032000000000	0.108796000000000	0.108560000000000	0.108324000000000	0.108088000000000	0.107852000000000	0.107616000000000	0.107380000000000	0.107144000000000	0.106908000000000	0.106672000000000
0.119	0.119000000000000	0.118762000000000	0.118524000000000	0.118286000000000	0.118048000000000	0.117810000000000	0.117572000000000	0.117334000000000	0.117096000000000	0.116858000000000	0.116620000000000	0.116382000000000	0.116144000000000	0.115906000000000	0.115668000000000	0.115430000000000	0.115192000000000	0.114954000000000	0.114716000000000	0.114478000000000	0.114240000000000	0.114002000000000	0.113764000000000	0.113526000000000	0.113288000000000	0.113050000000000	0.112812000000000	0.112574000000000	0.112336000000000	0.112098000000000	0.111860000000000	0.111622000000000	0.111384000000000	0.111146000000000	0.110908000000000	0.110670000000000	0.110432000000000	0.110194000000000	0.109956000000000	0.109718000000000	0.109480000000000	0.109242000000000	0.109004000000000	0.108766000000000	0.108528000000000	0.108290000000000	0.108052000000000	0.107814000000000	0.107576000000000
0.12	0.120000000000000	0.119760000000000	0.119520000000000	0.119280000000000	0.119040000000000	0.118800000000000	0.118560000000000	0.118320000000000	0.118080000000000	0.117840000000000	0.117600000000000	0.117360000000000	0.117120000000000	0.116880000000000	0.116640000000000	0.116400000000000	0.116160000000000	0.115920000000000	0.115680000000000	0.115440000000000	0.115200000000000	0.114960000000000	0.114720000000000	0.114480000000000	0.114240000000000	0.114000000000000	0.113760000000000	0.113520000000000	0.113280000000000	0.113040000000000	0.112800000000000	0.112560000000000	0.112320000000000	0.112080000000000	0.111840000000000	0.111600000000000	0.111360000000000	0.111120000000000	0.110880000000000	0.110640000000000	0.110400000000000	0.110160000000000	0.109920000000000	0.109680000000000	0.109440000000000	0.109200000000000	0.108960000000000	0.108720000000000	0.108480000000000
0.121	0.121000000000000	0.120758000000000	0.120516000000000	0.120274000000000	0.120032000000000	0.119790000000000	0.119548000000000	0.119306000000000	0.119064000000000	0.118822000000000	0.118580000000000	0.118338000000000	0.118096000000000	0.117854000000000	0.117612000000000	0.117370000000000	0.117128000000000	0.116886000000000	0.116644000000000	0.116402000000000	0.116160000000000	0.115918000000000	0.115676000000000	0.115434000000000	0.115192000000000	0.114950000000000	0.114708000000000	0.114466000000000	0.114224000000000	0.113982000000000	0.113740000000000	0.113498000000000	0.113256000000000	0.113014000000000	0.112772000000000	0.112530000000000	0.112288000000000	0.112046000000000	0.111804000000000	0.111562000000000	0.111320000000000	0.111078000000000	0.110836000000000	0.110594000000000	0.110352000000000	0.110110000000000	0.109868000000000	0.109626000000000	0.109384000000000
0.122	0.122000000000000	0.121756000000000	0.121512000000000	0.121268000000000	0.121024000000000	0.120780000000000	0.120536000000000	0.120292000000000	0.120048000000000	0.119804000000000	0.119560000000000	0.119316000000000	0.119072000000000	0.118828000000000	0.118584000000000	0.118340000000000	0.118096000000000	0.117852000000000	0.117608000000000	0.117364000000000	0.117120000000000	0.116876000000000	0.116632000000000	0.116388000000000	0.116144000000000	0.115900000000000	0.115656000000000	0.115412000000000	0.115168000000000	0.114924000000000	0.114680000000000	0.114436000000000	0.114192000000000	0.113948000000000	0.113704000000000	0.113460000000000	0.113216000000000	0.112972000000000	0.112728000000000	0.112484000000000	0.112240000000000	0.111996000000000	0.111752000000000	0.111508000000000	0.111264000000000	0.111020000000000	0.110776000000000	0.110532000000000	0.110288000000000
0.123	0.123000000000000	0.122754000000000	0.122508000000000	0.122262000000000	0.122016000000000	0.121770000000000	0.121524000000000	0.121278000000000	0.121032000000000	0.120786000000000	0.120540000000000	0.120294000000000	0.120048000000000	0.119802000000000	0.119556000000000	0.119310000000000	0.119064000000000	0.118818000000000	0.118572000000000	0.118326000000000	0.118080000000000	0.117834000000000	0.117588000000000	0.117342000000000	0.117096000000000	0.116850000000000	0.116604000000000	0.116358000000000	0.116112000000000	0.115866000000000	0.115620000000000	0.115374000000000	0.115128000000000	0.114882000000000	0.114636000000000	0.114390000000000	0.114144000000000	0.113898000000000	0.113652000000000	0.113406000000000	0.113160000000000	0.112914000000000	0.112668000000000	0.112422000000000	0.112176000000000	0.111930000000000	0.111684000000000	0.111438000000000	0.111192000000000
0.124	0.124000000000000	0.123752000000000	0.123504000000000	0.123256000000000	0.123008000000000	0.122760000000000	0.122512000000000	0.122264000000000	0.122016000000000	0.121768000000000	0.121520000000000	0.121272000000000	0.121024000000000	0.120776000000000	0.120528000000000	0.120280000000000	0.120032000000000	0.119784000000000	0.119536000000000	0.119288000000000	0.119040000000000	0.118792000000000	0.118544000000000	0.118296000000000	0.118048000000000	0.117800000000000	0.117552000000000	0.117304000000000	0.117056000000000	0.116808000000000	0.116560000000000	0.116312000000000	0.116064000000000	0.115816000000000	0.115568000000000	0.115320000000000	0.115072000000000	0.114824000000000	0.114576000000000	0.114328000000000	0.114080000000000	0.113832000000000	0.113584000000000	0.113336000000000	0.113088000000000	0.112840000000000	0.112592000000000	0.112344000000000	0.112096000000000
0.125	0.125000000000000	0.124750000000000	0.124500000000000	0.124250000000000	0.124000000000000	0.123750000000000	0.123500000000000	0.123250000000000	0.123000000000000	0.122750000000000	0.122500000000000	0.122250000000000	0.122000000000000	0.121750000000000	0.121500000000000	0.121250000000000	0.121000000000000	0.120750000000000	0.120500000000000	0.120250000000000	0.120000000000000	0.119750000000000	0.119500000000000	0.119250000000000	0.119000000000000	0.118750000000000	0.118500000000000	0.118250000000000	0.118000000000000	0.117750000000000	0.117500000000000	0.117250000000000	0.117000000000000	0.116750000000000	0.116500000000000	0.116250000000000	0.116000000000000	0.115750000000000	0.115500000000000	0.115250000000000	0.115000000000000	0.114750000000000	0.114500000000000	0.114250000000000	0.114000000000000	0.113750000000000	0.113500000000000	0.113250000000000	0.113000000000000
0.126	0.126000000000000	0.125748000000000	0.125496000000000	0.125244000000000	0.124992000000000	0.124740000000000	0.124488000000000	0.124236000000000	0.123984000000000	0.123732000000000	0.123480000000000	0.123228000000000	0.122976000000000	0.122724000000000	0.122472000000000	0.122220000000000	0.121968000000000	0.121716000000000	0.121464000000000	0.121212000000000	0.120960000000000	0.120708000000000	0.120456000000000	0.120204000000000	0.119952000000000	0.119700000000000	0.119448000000000	0.119196000000000	0.118944000000000	0.118692000000000	0.118440000000000	0.118188000000000	0.117936000000000	0.117684000000000	0.117432000000000	0.117180000000000	0.116928000000000	0.116676000000000	0.116424000000000	0.116172000000000	0.115920000000000	0.115668000000000	0.115416000000000	0.115164000000000	0.114912000000000	0.114660000000000	0.114408000000000	0.114156000000000	0.113904000000000
0.127	0.127000000000000	0.126746000000000	0.126492000000000	0.126238000000000	0.125984000000000	0.125730000000000	0.125476000000000	0.125222000000000	0.124968000000000	0.124714000000000	0.124460000000000	0.124206000000000	0.123952000000000	0.123698000000000	0.123444000000000	0.123190000000000	0.122936000000000	0.122682000000000	0.122428000000000	0.122174000000000	0.121920000000000	0.121666000000000	0.121412000000000	0.121158000000000	0.120904000000000	0.120650000000000	0.120396000000000	0.120142000000000	0.119888000000000	0.119634000000000	0.119380000000000	0.119126000000000	0.118872000000000	0.118618000000000	0.118364000000000	0.118110000000000	0.117856000000000	0.117602000000000	0.117348000000000	0.117094000000000	0.116840000000000	0.116586000000000	0.116332000000000	0.116078000000000	0.115824000000000	0.115570000000000	0.115316000000000	0.115062000000000	0.114808000000000
0.128	0.128000000000000	0.127744000000000	0.127488000000000	0.127232000000000	0.126976000000000	0.126720000000000	0.126464000000000	0.126208000000000	0.125952000000000	0.125696000000000	0.125440000000000	0.125184000000000	0.124928000000000	0.124672000000000	0.124416000000000	0.124160000000000	0.123904000000000	0.123648000000000	0.123392000000000	0.123136000000000	0.122880000000000	0.122624000000000	0.122368000000000	0.122112000000000	0.121856000000000	0.121600000000000	0.121344000000000	0.121088000000000	0.120832000000000	0.120576000000000	0.120320000000000	0.120064000000000	0.119808000000000	0.119552000000000	0.119296000000000	0.119040000000000	0.118784000000000	0.118528000000000	0.118272000000000	0.118016000000000	0.117760000000000	0.117504000000000	0.117248000000000	0.116992000000000	0.116736000000000	0.116480000000000	0.116224000000000	0.115968000000000	0.115712000000000
0.129	0.129000000000000	0.128742000000000	0.128484000000000	0.128226000000000	0.127968000000000	0.127710000000000	0.127452000000000	0.127194000000000	0.126936000000000	0.126678000000000	0.126420000000000	0.126162000000000	0.125904000000000	0.125646000000000	0.125388000000000	0.125130000000000	0.124872000000000	0.124614000000000	0.124356000000000	0.124098000000000	0.123840000000000	0.123582000000000	0.123324000000000	0.123066000000000	0.122808000000000	0.122550000000000	0.122292000000000	0.122034000000000	0.121776000000000	0.121518000000000	0.121260000000000	0.121002000000000	0.120744000000000	0.120486000000000	0.120228000000000	0.119970000000000	0.119712000000000	0.119454000000000	0.119196000000000	0.118938000000000	0.118680000000000	0.118422000000000	0.118164000000000	0.117906000000000	0.117648000000000	0.117390000000000	0.117132000000000	0.116874000000000	0.116616000000000
0.13	0.130000000000000	0.129740000000000	0.129480000000000	0.129220000000000	0.128960000000000	0.128700000000000	0.128440000000000	0.128180000000000	0.127920000000000	0.127660000000000	0.127400000000000	0.127140000000000	0.126880000000000	0.126620000000000	0.126360000000000	0.126100000000000	0.125840000000000	0.125580000000000	0.125320000000000	0.125060000000000	0.124800000000000	0.124540000000000	0.124280000000000	0.124020000000000	0.123760000000000	0.123500000000000	0.123240000000000	0.122980000000000	0.122720000000000	0.122460000000000	0.122200000000000	0.121940000000000	0.121680000000000	0.121420000000000	0.121160000000000	0.120900000000000	0.120640000000000	0.120380000000000	0.120120000000000	0.119860000000000	0.119600000000000	0.119340000000000	0.119080000000000	0.118820000000000	0.118560000000000	0.118300000000000	0.118040000000000	0.117780000000000	0.117520000000000
0.131	0.131000000000000	0.130738000000000	0.130476000000000	0.130214000000000	0.129952000000000	0.129690000000000	0.129428000000000	0.129166000000000	0.128904000000000	0.128642000000000	0.128380000000000	0.128118000000000	0.127856000000000	0.127594000000000	0.127332000000000	0.127070000000000	0.126808000000000	0.126546000000000	0.126284000000000	0.126022000000000	0.125760000000000	0.125498000000000	0.125236000000000	0.124974000000000	0.124712000000000	0.124450000000000	0.124188000000000	0.123926000000000	0.123664000000000	0.123402000000000	0.123140000000000	0.122878000000000	0.122616000000000	0.122354000000000	0.122092000000000	0.121830000000000	0.121568000000000	0.121306000000000	0.121044000000000	0.120782000000000	0.120520000000000	0.120258000000000	0.119996000000000	0.119734000000000	0.119472000000000	0.119210000000000	0.118948000000000	0.118686000000000	0.118424000000000
0.132	0.132000000000000	0.131736000000000	0.131472000000000	0.131208000000000	0.130944000000000	0.130680000000000	0.130416000000000	0.130152000000000	0.129888000000000	0.129624000000000	0.129360000000000	0.129096000000000	0.128832000000000	0.128568000000000	0.128304000000000	0.128040000000000	0.127776000000000	0.127512000000000	0.127248000000000	0.126984000000000	0.126720000000000	0.126456000000000	0.126192000000000	0.125928000000000	0.125664000000000	0.125400000000000	0.125136000000000	0.124872000000000	0.124608000000000	0.124344000000000	0.124080000000000	0.123816000000000	0.123552000000000	0.123288000000000	0.123024000000000	0.122760000000000	0.122496000000000	0.122232000000000	0.121968000000000	0.121704000000000	0.121440000000000	0.121176000000000	0.120912000000000	0.120648000000000	0.120384000000000	0.120120000000000	0.119856000000000	0.119592000000000	0.119328000000000
0.133	0.133000000000000	0.132734000000000	0.132468000000000	0.132202000000000	0.131936000000000	0.131670000000000	0.131404000000000	0.131138000000000	0.130872000000000	0.130606000000000	0.130340000000000	0.130074000000000	0.129808000000000	0.129542000000000	0.129276000000000	0.129010000000000	0.128744000000000	0.128478000000000	0.128212000000000	0.127946000000000	0.127680000000000	0.127414000000000	0.127148000000000	0.126882000000000	0.126616000000000	0.126350000000000	0.126084000000000	0.125818000000000	0.125552000000000	0.125286000000000	0.125020000000000	0.124754000000000	0.124488000000000	0.124222000000000	0.123956000000000	0.123690000000000	0.123424000000000	0.123158000000000	0.122892000000000	0.122626000000000	0.122360000000000	0.122094000000000	0.121828000000000	0.121562000000000	0.121296000000000	0.121030000000000	0.120764000000000	0.120498000000000	0.120232000000000
0.134	0.134000000000000	0.133732000000000	0.133464000000000	0.133196000000000	0.132928000000000	0.132660000000000	0.132392000000000	0.132124000000000	0.131856000000000	0.131588000000000	0.131320000000000	0.131052000000000	0.130784000000000	0.130516000000000	0.130248000000000	0.129980000000000	0.129712000000000	0.129444000000000	0.129176000000000	0.128908000000000	0.128640000000000	0.128372000000000	0.128104000000000	0.127836000000000	0.127568000000000	0.127300000000000	0.127032000000000	0.126764000000000	0.126496000000000	0.126228000000000	0.125960000000000	0.125692000000000	0.125424000000000	0.125156000000000	0.124888000000000	0.124620000000000	0.124352000000000	0.124084000000000	0.123816000000000	0.123548000000000	0.123280000000000	0.123012000000000	0.122744000000000	0.122476000000000	0.122208000000000	0.121940000000000	0.121672000000000	0.121404000000000	0.121136000000000
0.135	0.135000000000000	0.134730000000000	0.134460000000000	0.134190000000000	0.133920000000000	0.133650000000000	0.133380000000000	0.133110000000000	0.132840000000000	0.132570000000000	0.132300000000000	0.132030000000000	0.131760000000000	0.131490000000000	0.131220000000000	0.130950000000000	0.130680000000000	0.130410000000000	0.130140000000000	0.129870000000000	0.129600000000000	0.129330000000000	0.129060000000000	0.128790000000000	0.128520000000000	0.128250000000000	0.127980000000000	0.127710000000000	0.127440000000000	0.127170000000000	0.126900000000000	0.126630000000000	0.126360000000000	0.126090000000000	0.125820000000000	0.125550000000000	0.125280000000000	0.125010000000000	0.124740000000000	0.124470000000000	0.124200000000000	0.123930000000000	0.123660000000000	0.123390000000000	0.123120000000000	0.122850000000000	0.122580000000000	0.122310000000000	0.122040000000000
0.136	0.136000000000000	0.135728000000000	0.135456000000000	0.135184000000000	0.134912000000000	0.134640000000000	0.134368000000000	0.134096000000000	0.133824000000000	0.133552000000000	0.133280000000000	0.133008000000000	0.132736000000000	0.132464000000000	0.132192000000000	0.131920000000000	0.131648000000000	0.131376000000000	0.131104000000000	0.130832000000000	0.130560000000000	0.130288000000000	0.130016000000000	0.129744000000000	0.129472000000000	0.129200000000000	0.128928000000000	0.128656000000000	0.128384000000000	0.128112000000000	0.127840000000000	0.127568000000000	0.127296000000000	0.127024000000000	0.126752000000000	0.126480000000000	0.126208000000000	0.125936000000000	0.125664000000000	0.125392000000000	0.125120000000000	0.124848000000000	0.124576000000000	0.124304000000000	0.124032000000000	0.123760000000000	0.123488000000000	0.123216000000000	0.122944000000000
0.137	0.137000000000000	0.136726000000000	0.136452000000000	0.136178000000000	0.135904000000000	0.135630000000000	0.135356000000000	0.135082000000000	0.134808000000000	0.134534000000000	0.134260000000000	0.133986000000000	0.133712000000000	0.133438000000000	0.133164000000000	0.132890000000000	0.132616000000000	0.132342000000000	0.132068000000000	0.131794000000000	0.131520000000000	0.131246000000000	0.130972000000000	0.130698000000000	0.130424000000000	0.130150000000000	0.129876000000000	0.129602000000000	0.129328000000000	0.129054000000000	0.128780000000000	0.128506000000000	0.128232000000000	0.127958000000000	0.127684000000000	0.127410000000000	0.127136000000000	0.126862000000000	0.126588000000000	0.126314000000000	0.126040000000000	0.125766000000000	0.125492000000000	0.125218000000000	0.124944000000000	0.124670000000000	0.124396000000000	0.124122000000000	0.123848000000000
0.138	0.138000000000000	0.137724000000000	0.137448000000000	0.137172000000000	0.136896000000000	0.136620000000000	0.136344000000000	0.136068000000000	0.135792000000000	0.135516000000000	0.135240000000000	0.134964000000000	0.134688000000000	0.134412000000000	0.134136000000000	0.133860000000000	0.133584000000000	0.133308000000000	0.133032000000000	0.132756000000000	0.132480000000000	0.132204000000000	0.131928000000000	0.131652000000000	0.131376000000000	0.131100000000000	0.130824000000000	0.130548000000000	0.130272000000000	0.129996000000000	0.129720000000000	0.129444000000000	0.129168000000000	0.128892000000000	0.128616000000000	0.128340000000000	0.128064000000000	0.127788000000000	0.127512000000000	0.127236000000000	0.126960000000000	0.126684000000000	0.126408000000000	0.126132000000000	0.125856000000000	0.125580000000000	0.125304000000000	0.125028000000000	0.124752000000000
0.139	0.139000000000000	0.138722000000000	0.138444000000000	0.138166000000000	0.137888000000000	0.137610000000000	0.137332000000000	0.137054000000000	0.136776000000000	0.136498000000000	0.136220000000000	0.135942000000000	0.135664000000000	0.135386000000000	0.135108000000000	0.134830000000000	0.134552000000000	0.134274000000000	0.133996000000000	0.133718000000000	0.133440000000000	0.133162000000000	0.132884000000000	0.132606000000000	0.132328000000000	0.132050000000000	0.131772000000000	0.131494000000000	0.131216000000000	0.130938000000000	0.130660000000000	0.130382000000000	0.130104000000000	0.129826000000000	0.129548000000000	0.129270000000000	0.128992000000000	0.128714000000000	0.128436000000000	0.128158000000000	0.127880000000000	0.127602000000000	0.127324000000000	0.127046000000000	0.126768000000000	0.126490000000000	0.126212000000000	0.125934000000000	0.125656000000000
0.14	0.140000000000000	0.139720000000000	0.139440000000000	0.139160000000000	0.138880000000000	0.138600000000000	0.138320000000000	0.138040000000000	0.137760000000000	0.137480000000000	0.137200000000000	0.136920000000000	0.136640000000000	0.136360000000000	0.136080000000000	0.135800000000000	0.135520000000000	0.135240000000000	0.134960000000000	0.134680000000000	0.134400000000000	0.134120000000000	0.133840000000000	0.133560000000000	0.133280000000000	0.133000000000000	0.132720000000000	0.132440000000000	0.132160000000000	0.131880000000000	0.131600000000000	0.131320000000000	0.131040000000000	0.130760000000000	0.130480000000000	0.130200000000000	0.129920000000000	0.129640000000000	0.129360000000000	0.129080000000000	0.128800000000000	0.128520000000000	0.128240000000000	0.127960000000000	0.127680000000000	0.127400000000000	0.127120000000000	0.126840000000000	0.126560000000000
0.141	0.141000000000000	0.140718000000000	0.140436000000000	0.140154000000000	0.139872000000000	0.139590000000000	0.139308000000000	0.139026000000000	0.138744000000000	0.138462000000000	0.138180000000000	0.137898000000000	0.137616000000000	0.137334000000000	0.137052000000000	0.136770000000000	0.136488000000000	0.136206000000000	0.135924000000000	0.135642000000000	0.135360000000000	0.135078000000000	0.134796000000000	0.134514000000000	0.134232000000000	0.133950000000000	0.133668000000000	0.133386000000000	0.133104000000000	0.132822000000000	0.132540000000000	0.132258000000000	0.131976000000000	0.131694000000000	0.131412000000000	0.131130000000000	0.130848000000000	0.130566000000000	0.130284000000000	0.130002000000000	0.129720000000000	0.129438000000000	0.129156000000000	0.128874000000000	0.128592000000000	0.128310000000000	0.128028000000000	0.127746000000000	0.127464000000000
0.142	0.142000000000000	0.141716000000000	0.141432000000000	0.141148000000000	0.140864000000000	0.140580000000000	0.140296000000000	0.140012000000000	0.139728000000000	0.139444000000000	0.139160000000000	0.138876000000000	0.138592000000000	0.138308000000000	0.138024000000000	0.137740000000000	0.137456000000000	0.137172000000000	0.136888000000000	0.136604000000000	0.136320000000000	0.136036000000000	0.135752000000000	0.135468000000000	0.135184000000000	0.134900000000000	0.134616000000000	0.134332000000000	0.134048000000000	0.133764000000000	0.133480000000000	0.133196000000000	0.132912000000000	0.132628000000000	0.132344000000000	0.132060000000000	0.131776000000000	0.131492000000000	0.131208000000000	0.130924000000000	0.130640000000000	0.130356000000000	0.130072000000000	0.129788000000000	0.129504000000000	0.129220000000000	0.128936000000000	0.128652000000000	0.128368000000000
0.143	0.143000000000000	0.142714000000000	0.142428000000000	0.142142000000000	0.141856000000000	0.141570000000000	0.141284000000000	0.140998000000000	0.140712000000000	0.140426000000000	0.140140000000000	0.139854000000000	0.139568000000000	0.139282000000000	0.138996000000000	0.138710000000000	0.138424000000000	0.138138000000000	0.137852000000000	0.137566000000000	0.137280000000000	0.136994000000000	0.136708000000000	0.136422000000000	0.136136000000000	0.135850000000000	0.135564000000000	0.135278000000000	0.134992000000000	0.134706000000000	0.134420000000000	0.134134000000000	0.133848000000000	0.133562000000000	0.133276000000000	0.132990000000000	0.132704000000000	0.132418000000000	0.132132000000000	0.131846000000000	0.131560000000000	0.131274000000000	0.130988000000000	0.130702000000000	0.130416000000000	0.130130000000000	0.129844000000000	0.129558000000000	0.129272000000000
0.144	0.144000000000000	0.143712000000000	0.143424000000000	0.143136000000000	0.142848000000000	0.142560000000000	0.142272000000000	0.141984000000000	0.141696000000000	0.141408000000000	0.141120000000000	0.140832000000000	0.140544000000000	0.140256000000000	0.139968000000000	0.139680000000000	0.139392000000000	0.139104000000000	0.138816000000000	0.138528000000000	0.138240000000000	0.137952000000000	0.137664000000000	0.137376000000000	0.137088000000000	0.136800000000000	0.136512000000000	0.136224000000000	0.135936000000000	0.135648000000000	0.135360000000000	0.135072000000000	0.134784000000000	0.134496000000000	0.134208000000000	0.133920000000000	0.133632000000000	0.133344000000000	0.133056000000000	0.132768000000000	0.132480000000000	0.132192000000000	0.131904000000000	0.131616000000000	0.131328000000000	0.131040000000000	0.130752000000000	0.130464000000000	0.130176000000000
0.145	0.145000000000000	0.144710000000000	0.144420000000000	0.144130000000000	0.143840000000000	0.143550000000000	0.143260000000000	0.142970000000000	0.142680000000000	0.142390000000000	0.142100000000000	0.141810000000000	0.141520000000000	0.141230000000000	0.140940000000000	0.140650000000000	0.140360000000000	0.140070000000000	0.139780000000000	0.139490000000000	0.139200000000000	0.138910000000000	0.138620000000000	0.138330000000000	0.138040000000000	0.137750000000000	0.137460000000000	0.137170000000000	0.136880000000000	0.136590000000000	0.136300000000000	0.136010000000000	0.135720000000000	0.135430000000000	0.135140000000000	0.134850000000000	0.134560000000000	0.134270000000000	0.133980000000000	0.133690000000000	0.133400000000000	0.133110000000000	0.132820000000000	0.132530000000000	0.132240000000000	0.131950000000000	0.131660000000000	0.131370000000000	0.131080000000000
0.146	0.146000000000000	0.145708000000000	0.145416000000000	0.145124000000000	0.144832000000000	0.144540000000000	0.144248000000000	0.143956000000000	0.143664000000000	0.143372000000000	0.143080000000000	0.142788000000000	0.142496000000000	0.142204000000000	0.141912000000000	0.141620000000000	0.141328000000000	0.141036000000000	0.140744000000000	0.140452000000000	0.140160000000000	0.139868000000000	0.139576000000000	0.139284000000000	0.138992000000000	0.138700000000000	0.138408000000000	0.138116000000000	0.137824000000000	0.137532000000000	0.137240000000000	0.136948000000000	0.136656000000000	0.136364000000000	0.136072000000000	0.135780000000000	0.135488000000000	0.135196000000000	0.134904000000000	0.134612000000000	0.134320000000000	0.134028000000000	0.133736000000000	0.133444000000000	0.133152000000000	0.132860000000000	0.132568000000000	0.132276000000000	0.131984000000000
0.147	0.147000000000000	0.146706000000000	0.146412000000000	0.146118000000000	0.145824000000000	0.145530000000000	0.145236000000000	0.144942000000000	0.144648000000000	0.144354000000000	0.144060000000000	0.143766000000000	0.143472000000000	0.143178000000000	0.142884000000000	0.142590000000000	0.142296000000000	0.142002000000000	0.141708000000000	0.141414000000000	0.141120000000000	0.140826000000000	0.140532000000000	0.140238000000000	0.139944000000000	0.139650000000000	0.139356000000000	0.139062000000000	0.138768000000000	0.138474000000000	0.138180000000000	0.137886000000000	0.137592000000000	0.137298000000000	0.137004000000000	0.136710000000000	0.136416000000000	0.136122000000000	0.135828000000000	0.135534000000000	0.135240000000000	0.134946000000000	0.134652000000000	0.134358000000000	0.134064000000000	0.133770000000000	0.133476000000000	0.133182000000000	0.132888000000000
0.148	0.148000000000000	0.147704000000000	0.147408000000000	0.147112000000000	0.146816000000000	0.146520000000000	0.146224000000000	0.145928000000000	0.145632000000000	0.145336000000000	0.145040000000000	0.144744000000000	0.144448000000000	0.144152000000000	0.143856000000000	0.143560000000000	0.143264000000000	0.142968000000000	0.142672000000000	0.142376000000000	0.142080000000000	0.141784000000000	0.141488000000000	0.141192000000000	0.140896000000000	0.140600000000000	0.140304000000000	0.140008000000000	0.139712000000000	0.139416000000000	0.139120000000000	0.138824000000000	0.138528000000000	0.138232000000000	0.137936000000000	0.137640000000000	0.137344000000000	0.137048000000000	0.136752000000000	0.136456000000000	0.136160000000000	0.135864000000000	0.135568000000000	0.135272000000000	0.134976000000000	0.134680000000000	0.134384000000000	0.134088000000000	0.133792000000000
0.149	0.149000000000000	0.148702000000000	0.148404000000000	0.148106000000000	0.147808000000000	0.147510000000000	0.147212000000000	0.146914000000000	0.146616000000000	0.146318000000000	0.146020000000000	0.145722000000000	0.145424000000000	0.145126000000000	0.144828000000000	0.144530000000000	0.144232000000000	0.143934000000000	0.143636000000000	0.143338000000000	0.143040000000000	0.142742000000000	0.142444000000000	0.142146000000000	0.141848000000000	0.141550000000000	0.141252000000000	0.140954000000000	0.140656000000000	0.140358000000000	0.140060000000000	0.139762000000000	0.139464000000000	0.139166000000000	0.138868000000000	0.138570000000000	0.138272000000000	0.137974000000000	0.137676000000000	0.137378000000000	0.137080000000000	0.136782000000000	0.136484000000000	0.136186000000000	0.135888000000000	0.135590000000000	0.135292000000000	0.134994000000000	0.134696000000000
0.15	0.150000000000000	0.149700000000000	0.149400000000000	0.149100000000000	0.148800000000000	0.148500000000000	0.148200000000000	0.147900000000000	0.147600000000000	0.147300000000000	0.147000000000000	0.146700000000000	0.146400000000000	0.146100000000000	0.145800000000000	0.145500000000000	0.145200000000000	0.144900000000000	0.144600000000000	0.144300000000000	0.144000000000000	0.143700000000000	0.143400000000000	0.143100000000000	0.142800000000000	0.142500000000000	0.142200000000000	0.141900000000000	0.141600000000000	0.141300000000000	0.141000000000000	0.140700000000000	0.140400000000000	0.140100000000000	0.139800000000000	0.139500000000000	0.139200000000000	0.138900000000000	0.138600000000000	0.138300000000000	0.138000000000000	0.137700000000000	0.137400000000000	0.137100000000000	0.136800000000000	0.136500000000000	0.136200000000000	0.135900000000000	0.135600000000000
0.151	0.151000000000000	0.150698000000000	0.150396000000000	0.150094000000000	0.149792000000000	0.149490000000000	0.149188000000000	0.148886000000000	0.148584000000000	0.148282000000000	0.147980000000000	0.147678000000000	0.147376000000000	0.147074000000000	0.146772000000000	0.146470000000000	0.146168000000000	0.145866000000000	0.145564000000000	0.145262000000000	0.144960000000000	0.144658000000000	0.144356000000000	0.144054000000000	0.143752000000000	0.143450000000000	0.143148000000000	0.142846000000000	0.142544000000000	0.142242000000000	0.141940000000000	0.141638000000000	0.141336000000000	0.141034000000000	0.140732000000000	0.140430000000000	0.140128000000000	0.139826000000000	0.139524000000000	0.139222000000000	0.138920000000000	0.138618000000000	0.138316000000000	0.138014000000000	0.137712000000000	0.137410000000000	0.137108000000000	0.136806000000000	0.136504000000000
0.152	0.152000000000000	0.151696000000000	0.151392000000000	0.151088000000000	0.150784000000000	0.150480000000000	0.150176000000000	0.149872000000000	0.149568000000000	0.149264000000000	0.148960000000000	0.148656000000000	0.148352000000000	0.148048000000000	0.147744000000000	0.147440000000000	0.147136000000000	0.146832000000000	0.146528000000000	0.146224000000000	0.145920000000000	0.145616000000000	0.145312000000000	0.145008000000000	0.144704000000000	0.144400000000000	0.144096000000000	0.143792000000000	0.143488000000000	0.143184000000000	0.142880000000000	0.142576000000000	0.142272000000000	0.141968000000000	0.141664000000000	0.141360000000000	0.141056000000000	0.140752000000000	0.140448000000000	0.140144000000000	0.139840000000000	0.139536000000000	0.139232000000000	0.138928000000000	0.138624000000000	0.138320000000000	0.138016000000000	0.137712000000000	0.137408000000000
0.153	0.153000000000000	0.152694000000000	0.152388000000000	0.152082000000000	0.151776000000000	0.151470000000000	0.151164000000000	0.150858000000000	0.150552000000000	0.150246000000000	0.149940000000000	0.149634000000000	0.149328000000000	0.149022000000000	0.148716000000000	0.148410000000000	0.148104000000000	0.147798000000000	0.147492000000000	0.147186000000000	0.146880000000000	0.146574000000000	0.146268000000000	0.145962000000000	0.145656000000000	0.145350000000000	0.145044000000000	0.144738000000000	0.144432000000000	0.144126000000000	0.143820000000000	0.143514000000000	0.143208000000000	0.142902000000000	0.142596000000000	0.142290000000000	0.141984000000000	0.141678000000000	0.141372000000000	0.141066000000000	0.140760000000000	0.140454000000000	0.140148000000000	0.139842000000000	0.139536000000000	0.139230000000000	0.138924000000000	0.138618000000000	0.138312000000000
0.154	0.154000000000000	0.153692000000000	0.153384000000000	0.153076000000000	0.152768000000000	0.152460000000000	0.152152000000000	0.151844000000000	0.151536000000000	0.151228000000000	0.150920000000000	0.150612000000000	0.150304000000000	0.149996000000000	0.149688000000000	0.149380000000000	0.149072000000000	0.148764000000000	0.148456000000000	0.148148000000000	0.147840000000000	0.147532000000000	0.147224000000000	0.146916000000000	0.146608000000000	0.146300000000000	0.145992000000000	0.145684000000000	0.145376000000000	0.145068000000000	0.144760000000000	0.144452000000000	0.144144000000000	0.143836000000000	0.143528000000000	0.143220000000000	0.142912000000000	0.142604000000000	0.142296000000000	0.141988000000000	0.141680000000000	0.141372000000000	0.141064000000000	0.140756000000000	0.140448000000000	0.140140000000000	0.139832000000000	0.139524000000000	0.139216000000000
0.155	0.155000000000000	0.154690000000000	0.154380000000000	0.154070000000000	0.153760000000000	0.153450000000000	0.153140000000000	0.152830000000000	0.152520000000000	0.152210000000000	0.151900000000000	0.151590000000000	0.151280000000000	0.150970000000000	0.150660000000000	0.150350000000000	0.150040000000000	0.149730000000000	0.149420000000000	0.149110000000000	0.148800000000000	0.148490000000000	0.148180000000000	0.147870000000000	0.147560000000000	0.147250000000000	0.146940000000000	0.146630000000000	0.146320000000000	0.146010000000000	0.145700000000000	0.145390000000000	0.145080000000000	0.144770000000000	0.144460000000000	0.144150000000000	0.143840000000000	0.143530000000000	0.143220000000000	0.142910000000000	0.142600000000000	0.142290000000000	0.141980000000000	0.141670000000000	0.141360000000000	0.141050000000000	0.140740000000000	0.140430000000000	0.140120000000000
0.156	0.156000000000000	0.155688000000000	0.155376000000000	0.155064000000000	0.154752000000000	0.154440000000000	0.154128000000000	0.153816000000000	0.153504000000000	0.153192000000000	0.152880000000000	0.152568000000000	0.152256000000000	0.151944000000000	0.151632000000000	0.151320000000000	0.151008000000000	0.150696000000000	0.150384000000000	0.150072000000000	0.149760000000000	0.149448000000000	0.149136000000000	0.148824000000000	0.148512000000000	0.148200000000000	0.147888000000000	0.147576000000000	0.147264000000000	0.146952000000000	0.146640000000000	0.146328000000000	0.146016000000000	0.145704000000000	0.145392000000000	0.145080000000000	0.144768000000000	0.144456000000000	0.144144000000000	0.143832000000000	0.143520000000000	0.143208000000000	0.142896000000000	0.142584000000000	0.142272000000000	0.141960000000000	0.141648000000000	0.141336000000000	0.141024000000000
0.157	0.157000000000000	0.156686000000000	0.156372000000000	0.156058000000000	0.155744000000000	0.155430000000000	0.155116000000000	0.154802000000000	0.154488000000000	0.154174000000000	0.153860000000000	0.153546000000000	0.153232000000000	0.152918000000000	0.152604000000000	0.152290000000000	0.151976000000000	0.151662000000000	0.151348000000000	0.151034000000000	0.150720000000000	0.150406000000000	0.150092000000000	0.149778000000000	0.149464000000000	0.149150000000000	0.148836000000000	0.148522000000000	0.148208000000000	0.147894000000000	0.147580000000000	0.147266000000000	0.146952000000000	0.146638000000000	0.146324000000000	0.146010000000000	0.145696000000000	0.145382000000000	0.145068000000000	0.144754000000000	0.144440000000000	0.144126000000000	0.143812000000000	0.143498000000000	0.143184000000000	0.142870000000000	0.142556000000000	0.142242000000000	0.141928000000000
0.158	0.158000000000000	0.157684000000000	0.157368000000000	0.157052000000000	0.156736000000000	0.156420000000000	0.156104000000000	0.155788000000000	0.155472000000000	0.155156000000000	0.154840000000000	0.154524000000000	0.154208000000000	0.153892000000000	0.153576000000000	0.153260000000000	0.152944000000000	0.152628000000000	0.152312000000000	0.151996000000000	0.151680000000000	0.151364000000000	0.151048000000000	0.150732000000000	0.150416000000000	0.150100000000000	0.149784000000000	0.149468000000000	0.149152000000000	0.148836000000000	0.148520000000000	0.148204000000000	0.147888000000000	0.147572000000000	0.147256000000000	0.146940000000000	0.146624000000000	0.146308000000000	0.145992000000000	0.145676000000000	0.145360000000000	0.145044000000000	0.144728000000000	0.144412000000000	0.144096000000000	0.143780000000000	0.143464000000000	0.143148000000000	0.142832000000000
0.159	0.159000000000000	0.158682000000000	0.158364000000000	0.158046000000000	0.157728000000000	0.157410000000000	0.157092000000000	0.156774000000000	0.156456000000000	0.156138000000000	0.155820000000000	0.155502000000000	0.155184000000000	0.154866000000000	0.154548000000000	0.154230000000000	0.153912000000000	0.153594000000000	0.153276000000000	0.152958000000000	0.152640000000000	0.152322000000000	0.152004000000000	0.151686000000000	0.151368000000000	0.151050000000000	0.150732000000000	0.150414000000000	0.150096000000000	0.149778000000000	0.149460000000000	0.149142000000000	0.148824000000000	0.148506000000000	0.148188000000000	0.147870000000000	0.147552000000000	0.147234000000000	0.146916000000000	0.146598000000000	0.146280000000000	0.145962000000000	0.145644000000000	0.145326000000000	0.145008000000000	0.144690000000000	0.144372000000000	0.144054000000000	0.143736000000000
0.16	0.160000000000000	0.159680000000000	0.159360000000000	0.159040000000000	0.158720000000000	0.158400000000000	0.158080000000000	0.157760000000000	0.157440000000000	0.157120000000000	0.156800000000000	0.156480000000000	0.156160000000000	0.155840000000000	0.155520000000000	0.155200000000000	0.154880000000000	0.154560000000000	0.154240000000000	0.153920000000000	0.153600000000000	0.153280000000000	0.152960000000000	0.152640000000000	0.152320000000000	0.152000000000000	0.151680000000000	0.151360000000000	0.151040000000000	0.150720000000000	0.150400000000000	0.150080000000000	0.149760000000000	0.149440000000000	0.149120000000000	0.148800000000000	0.148480000000000	0.148160000000000	0.147840000000000	0.147520000000000	0.147200000000000	0.146880000000000	0.146560000000000	0.146240000000000	0.145920000000000	0.145600000000000	0.145280000000000	0.144960000000000	0.144640000000000
0.161	0.161000000000000	0.160678000000000	0.160356000000000	0.160034000000000	0.159712000000000	0.159390000000000	0.159068000000000	0.158746000000000	0.158424000000000	0.158102000000000	0.157780000000000	0.157458000000000	0.157136000000000	0.156814000000000	0.156492000000000	0.156170000000000	0.155848000000000	0.155526000000000	0.155204000000000	0.154882000000000	0.154560000000000	0.154238000000000	0.153916000000000	0.153594000000000	0.153272000000000	0.152950000000000	0.152628000000000	0.152306000000000	0.151984000000000	0.151662000000000	0.151340000000000	0.151018000000000	0.150696000000000	0.150374000000000	0.150052000000000	0.149730000000000	0.149408000000000	0.149086000000000	0.148764000000000	0.148442000000000	0.148120000000000	0.147798000000000	0.147476000000000	0.147154000000000	0.146832000000000	0.146510000000000	0.146188000000000	0.145866000000000	0.145544000000000
0.162	0.162000000000000	0.161676000000000	0.161352000000000	0.161028000000000	0.160704000000000	0.160380000000000	0.160056000000000	0.159732000000000	0.159408000000000	0.159084000000000	0.158760000000000	0.158436000000000	0.158112000000000	0.157788000000000	0.157464000000000	0.157140000000000	0.156816000000000	0.156492000000000	0.156168000000000	0.155844000000000	0.155520000000000	0.155196000000000	0.154872000000000	0.154548000000000	0.154224000000000	0.153900000000000	0.153576000000000	0.153252000000000	0.152928000000000	0.152604000000000	0.152280000000000	0.151956000000000	0.151632000000000	0.151308000000000	0.150984000000000	0.150660000000000	0.150336000000000	0.150012000000000	0.149688000000000	0.149364000000000	0.149040000000000	0.148716000000000	0.148392000000000	0.148068000000000	0.147744000000000	0.147420000000000	0.147096000000000	0.146772000000000	0.146448000000000
0.163	0.163000000000000	0.162674000000000	0.162348000000000	0.162022000000000	0.161696000000000	0.161370000000000	0.161044000000000	0.160718000000000	0.160392000000000	0.160066000000000	0.159740000000000	0.159414000000000	0.159088000000000	0.158762000000000	0.158436000000000	0.158110000000000	0.157784000000000	0.157458000000000	0.157132000000000	0.156806000000000	0.156480000000000	0.156154000000000	0.155828000000000	0.155502000000000	0.155176000000000	0.154850000000000	0.154524000000000	0.154198000000000	0.153872000000000	0.153546000000000	0.153220000000000	0.152894000000000	0.152568000000000	0.152242000000000	0.151916000000000	0.151590000000000	0.151264000000000	0.150938000000000	0.150612000000000	0.150286000000000	0.149960000000000	0.149634000000000	0.149308000000000	0.148982000000000	0.148656000000000	0.148330000000000	0.148004000000000	0.147678000000000	0.147352000000000
0.164	0.164000000000000	0.163672000000000	0.163344000000000	0.163016000000000	0.162688000000000	0.162360000000000	0.162032000000000	0.161704000000000	0.161376000000000	0.161048000000000	0.160720000000000	0.160392000000000	0.160064000000000	0.159736000000000	0.159408000000000	0.159080000000000	0.158752000000000	0.158424000000000	0.158096000000000	0.157768000000000	0.157440000000000	0.157112000000000	0.156784000000000	0.156456000000000	0.156128000000000	0.155800000000000	0.155472000000000	0.155144000000000	0.154816000000000	0.154488000000000	0.154160000000000	0.153832000000000	0.153504000000000	0.153176000000000	0.152848000000000	0.152520000000000	0.152192000000000	0.151864000000000	0.151536000000000	0.151208000000000	0.150880000000000	0.150552000000000	0.150224000000000	0.149896000000000	0.149568000000000	0.149240000000000	0.148912000000000	0.148584000000000	0.148256000000000
0.165	0.165000000000000	0.164670000000000	0.164340000000000	0.164010000000000	0.163680000000000	0.163350000000000	0.163020000000000	0.162690000000000	0.162360000000000	0.162030000000000	0.161700000000000	0.161370000000000	0.161040000000000	0.160710000000000	0.160380000000000	0.160050000000000	0.159720000000000	0.159390000000000	0.159060000000000	0.158730000000000	0.158400000000000	0.158070000000000	0.157740000000000	0.157410000000000	0.157080000000000	0.156750000000000	0.156420000000000	0.156090000000000	0.155760000000000	0.155430000000000	0.155100000000000	0.154770000000000	0.154440000000000	0.154110000000000	0.153780000000000	0.153450000000000	0.153120000000000	0.152790000000000	0.152460000000000	0.152130000000000	0.151800000000000	0.151470000000000	0.151140000000000	0.150810000000000	0.150480000000000	0.150150000000000	0.149820000000000	0.149490000000000	0.149160000000000
0.166	0.166000000000000	0.165668000000000	0.165336000000000	0.165004000000000	0.164672000000000	0.164340000000000	0.164008000000000	0.163676000000000	0.163344000000000	0.163012000000000	0.162680000000000	0.162348000000000	0.162016000000000	0.161684000000000	0.161352000000000	0.161020000000000	0.160688000000000	0.160356000000000	0.160024000000000	0.159692000000000	0.159360000000000	0.159028000000000	0.158696000000000	0.158364000000000	0.158032000000000	0.157700000000000	0.157368000000000	0.157036000000000	0.156704000000000	0.156372000000000	0.156040000000000	0.155708000000000	0.155376000000000	0.155044000000000	0.154712000000000	0.154380000000000	0.154048000000000	0.153716000000000	0.153384000000000	0.153052000000000	0.152720000000000	0.152388000000000	0.152056000000000	0.151724000000000	0.151392000000000	0.151060000000000	0.150728000000000	0.150396000000000	0.150064000000000
0.167	0.167000000000000	0.166666000000000	0.166332000000000	0.165998000000000	0.165664000000000	0.165330000000000	0.164996000000000	0.164662000000000	0.164328000000000	0.163994000000000	0.163660000000000	0.163326000000000	0.162992000000000	0.162658000000000	0.162324000000000	0.161990000000000	0.161656000000000	0.161322000000000	0.160988000000000	0.160654000000000	0.160320000000000	0.159986000000000	0.159652000000000	0.159318000000000	0.158984000000000	0.158650000000000	0.158316000000000	0.157982000000000	0.157648000000000	0.157314000000000	0.156980000000000	0.156646000000000	0.156312000000000	0.155978000000000	0.155644000000000	0.155310000000000	0.154976000000000	0.154642000000000	0.154308000000000	0.153974000000000	0.153640000000000	0.153306000000000	0.152972000000000	0.152638000000000	0.152304000000000	0.151970000000000	0.151636000000000	0.151302000000000	0.150968000000000
0.168	0.168000000000000	0.167664000000000	0.167328000000000	0.166992000000000	0.166656000000000	0.166320000000000	0.165984000000000	0.165648000000000	0.165312000000000	0.164976000000000	0.164640000000000	0.164304000000000	0.163968000000000	0.163632000000000	0.163296000000000	0.162960000000000	0.162624000000000	0.162288000000000	0.161952000000000	0.161616000000000	0.161280000000000	0.160944000000000	0.160608000000000	0.160272000000000	0.159936000000000	0.159600000000000	0.159264000000000	0.158928000000000	0.158592000000000	0.158256000000000	0.157920000000000	0.157584000000000	0.157248000000000	0.156912000000000	0.156576000000000	0.156240000000000	0.155904000000000	0.155568000000000	0.155232000000000	0.154896000000000	0.154560000000000	0.154224000000000	0.153888000000000	0.153552000000000	0.153216000000000	0.152880000000000	0.152544000000000	0.152208000000000	0.151872000000000
0.169	0.169000000000000	0.168662000000000	0.168324000000000	0.167986000000000	0.167648000000000	0.167310000000000	0.166972000000000	0.166634000000000	0.166296000000000	0.165958000000000	0.165620000000000	0.165282000000000	0.164944000000000	0.164606000000000	0.164268000000000	0.163930000000000	0.163592000000000	0.163254000000000	0.162916000000000	0.162578000000000	0.162240000000000	0.161902000000000	0.161564000000000	0.161226000000000	0.160888000000000	0.160550000000000	0.160212000000000	0.159874000000000	0.159536000000000	0.159198000000000	0.158860000000000	0.158522000000000	0.158184000000000	0.157846000000000	0.157508000000000	0.157170000000000	0.156832000000000	0.156494000000000	0.156156000000000	0.155818000000000	0.155480000000000	0.155142000000000	0.154804000000000	0.154466000000000	0.154128000000000	0.153790000000000	0.153452000000000	0.153114000000000	0.152776000000000
0.17	0.170000000000000	0.169660000000000	0.169320000000000	0.168980000000000	0.168640000000000	0.168300000000000	0.167960000000000	0.167620000000000	0.167280000000000	0.166940000000000	0.166600000000000	0.166260000000000	0.165920000000000	0.165580000000000	0.165240000000000	0.164900000000000	0.164560000000000	0.164220000000000	0.163880000000000	0.163540000000000	0.163200000000000	0.162860000000000	0.162520000000000	0.162180000000000	0.161840000000000	0.161500000000000	0.161160000000000	0.160820000000000	0.160480000000000	0.160140000000000	0.159800000000000	0.159460000000000	0.159120000000000	0.158780000000000	0.158440000000000	0.158100000000000	0.157760000000000	0.157420000000000	0.157080000000000	0.156740000000000	0.156400000000000	0.156060000000000	0.155720000000000	0.155380000000000	0.155040000000000	0.154700000000000	0.154360000000000	0.154020000000000	0.153680000000000
0.171	0.171000000000000	0.170658000000000	0.170316000000000	0.169974000000000	0.169632000000000	0.169290000000000	0.168948000000000	0.168606000000000	0.168264000000000	0.167922000000000	0.167580000000000	0.167238000000000	0.166896000000000	0.166554000000000	0.166212000000000	0.165870000000000	0.165528000000000	0.165186000000000	0.164844000000000	0.164502000000000	0.164160000000000	0.163818000000000	0.163476000000000	0.163134000000000	0.162792000000000	0.162450000000000	0.162108000000000	0.161766000000000	0.161424000000000	0.161082000000000	0.160740000000000	0.160398000000000	0.160056000000000	0.159714000000000	0.159372000000000	0.159030000000000	0.158688000000000	0.158346000000000	0.158004000000000	0.157662000000000	0.157320000000000	0.156978000000000	0.156636000000000	0.156294000000000	0.155952000000000	0.155610000000000	0.155268000000000	0.154926000000000	0.154584000000000
0.172	0.172000000000000	0.171656000000000	0.171312000000000	0.170968000000000	0.170624000000000	0.170280000000000	0.169936000000000	0.169592000000000	0.169248000000000	0.168904000000000	0.168560000000000	0.168216000000000	0.167872000000000	0.167528000000000	0.167184000000000	0.166840000000000	0.166496000000000	0.166152000000000	0.165808000000000	0.165464000000000	0.165120000000000	0.164776000000000	0.164432000000000	0.164088000000000	0.163744000000000	0.163400000000000	0.163056000000000	0.162712000000000	0.162368000000000	0.162024000000000	0.161680000000000	0.161336000000000	0.160992000000000	0.160648000000000	0.160304000000000	0.159960000000000	0.159616000000000	0.159272000000000	0.158928000000000	0.158584000000000	0.158240000000000	0.157896000000000	0.157552000000000	0.157208000000000	0.156864000000000	0.156520000000000	0.156176000000000	0.155832000000000	0.155488000000000
0.173	0.173000000000000	0.172654000000000	0.172308000000000	0.171962000000000	0.171616000000000	0.171270000000000	0.170924000000000	0.170578000000000	0.170232000000000	0.169886000000000	0.169540000000000	0.169194000000000	0.168848000000000	0.168502000000000	0.168156000000000	0.167810000000000	0.167464000000000	0.167118000000000	0.166772000000000	0.166426000000000	0.166080000000000	0.165734000000000	0.165388000000000	0.165042000000000	0.164696000000000	0.164350000000000	0.164004000000000	0.163658000000000	0.163312000000000	0.162966000000000	0.162620000000000	0.162274000000000	0.161928000000000	0.161582000000000	0.161236000000000	0.160890000000000	0.160544000000000	0.160198000000000	0.159852000000000	0.159506000000000	0.159160000000000	0.158814000000000	0.158468000000000	0.158122000000000	0.157776000000000	0.157430000000000	0.157084000000000	0.156738000000000	0.156392000000000
0.174	0.174000000000000	0.173652000000000	0.173304000000000	0.172956000000000	0.172608000000000	0.172260000000000	0.171912000000000	0.171564000000000	0.171216000000000	0.170868000000000	0.170520000000000	0.170172000000000	0.169824000000000	0.169476000000000	0.169128000000000	0.168780000000000	0.168432000000000	0.168084000000000	0.167736000000000	0.167388000000000	0.167040000000000	0.166692000000000	0.166344000000000	0.165996000000000	0.165648000000000	0.165300000000000	0.164952000000000	0.164604000000000	0.164256000000000	0.163908000000000	0.163560000000000	0.163212000000000	0.162864000000000	0.162516000000000	0.162168000000000	0.161820000000000	0.161472000000000	0.161124000000000	0.160776000000000	0.160428000000000	0.160080000000000	0.159732000000000	0.159384000000000	0.159036000000000	0.158688000000000	0.158340000000000	0.157992000000000	0.157644000000000	0.157296000000000
0.175	0.175000000000000	0.174650000000000	0.174300000000000	0.173950000000000	0.173600000000000	0.173250000000000	0.172900000000000	0.172550000000000	0.172200000000000	0.171850000000000	0.171500000000000	0.171150000000000	0.170800000000000	0.170450000000000	0.170100000000000	0.169750000000000	0.169400000000000	0.169050000000000	0.168700000000000	0.168350000000000	0.168000000000000	0.167650000000000	0.167300000000000	0.166950000000000	0.166600000000000	0.166250000000000	0.165900000000000	0.165550000000000	0.165200000000000	0.164850000000000	0.164500000000000	0.164150000000000	0.163800000000000	0.163450000000000	0.163100000000000	0.162750000000000	0.162400000000000	0.162050000000000	0.161700000000000	0.161350000000000	0.161000000000000	0.160650000000000	0.160300000000000	0.159950000000000	0.159600000000000	0.159250000000000	0.158900000000000	0.158550000000000	0.158200000000000
0.176	0.176000000000000	0.175648000000000	0.175296000000000	0.174944000000000	0.174592000000000	0.174240000000000	0.173888000000000	0.173536000000000	0.173184000000000	0.172832000000000	0.172480000000000	0.172128000000000	0.171776000000000	0.171424000000000	0.171072000000000	0.170720000000000	0.170368000000000	0.170016000000000	0.169664000000000	0.169312000000000	0.168960000000000	0.168608000000000	0.168256000000000	0.167904000000000	0.167552000000000	0.167200000000000	0.166848000000000	0.166496000000000	0.166144000000000	0.165792000000000	0.165440000000000	0.165088000000000	0.164736000000000	0.164384000000000	0.164032000000000	0.163680000000000	0.163328000000000	0.162976000000000	0.162624000000000	0.162272000000000	0.161920000000000	0.161568000000000	0.161216000000000	0.160864000000000	0.160512000000000	0.160160000000000	0.159808000000000	0.159456000000000	0.159104000000000
0.177	0.177000000000000	0.176646000000000	0.176292000000000	0.175938000000000	0.175584000000000	0.175230000000000	0.174876000000000	0.174522000000000	0.174168000000000	0.173814000000000	0.173460000000000	0.173106000000000	0.172752000000000	0.172398000000000	0.172044000000000	0.171690000000000	0.171336000000000	0.170982000000000	0.170628000000000	0.170274000000000	0.169920000000000	0.169566000000000	0.169212000000000	0.168858000000000	0.168504000000000	0.168150000000000	0.167796000000000	0.167442000000000	0.167088000000000	0.166734000000000	0.166380000000000	0.166026000000000	0.165672000000000	0.165318000000000	0.164964000000000	0.164610000000000	0.164256000000000	0.163902000000000	0.163548000000000	0.163194000000000	0.162840000000000	0.162486000000000	0.162132000000000	0.161778000000000	0.161424000000000	0.161070000000000	0.160716000000000	0.160362000000000	0.160008000000000
0.178	0.178000000000000	0.177644000000000	0.177288000000000	0.176932000000000	0.176576000000000	0.176220000000000	0.175864000000000	0.175508000000000	0.175152000000000	0.174796000000000	0.174440000000000	0.174084000000000	0.173728000000000	0.173372000000000	0.173016000000000	0.172660000000000	0.172304000000000	0.171948000000000	0.171592000000000	0.171236000000000	0.170880000000000	0.170524000000000	0.170168000000000	0.169812000000000	0.169456000000000	0.169100000000000	0.168744000000000	0.168388000000000	0.168032000000000	0.167676000000000	0.167320000000000	0.166964000000000	0.166608000000000	0.166252000000000	0.165896000000000	0.165540000000000	0.165184000000000	0.164828000000000	0.164472000000000	0.164116000000000	0.163760000000000	0.163404000000000	0.163048000000000	0.162692000000000	0.162336000000000	0.161980000000000	0.161624000000000	0.161268000000000	0.160912000000000
0.179	0.179000000000000	0.178642000000000	0.178284000000000	0.177926000000000	0.177568000000000	0.177210000000000	0.176852000000000	0.176494000000000	0.176136000000000	0.175778000000000	0.175420000000000	0.175062000000000	0.174704000000000	0.174346000000000	0.173988000000000	0.173630000000000	0.173272000000000	0.172914000000000	0.172556000000000	0.172198000000000	0.171840000000000	0.171482000000000	0.171124000000000	0.170766000000000	0.170408000000000	0.170050000000000	0.169692000000000	0.169334000000000	0.168976000000000	0.168618000000000	0.168260000000000	0.167902000000000	0.167544000000000	0.167186000000000	0.166828000000000	0.166470000000000	0.166112000000000	0.165754000000000	0.165396000000000	0.165038000000000	0.164680000000000	0.164322000000000	0.163964000000000	0.163606000000000	0.163248000000000	0.162890000000000	0.162532000000000	0.162174000000000	0.161816000000000
0.18	0.180000000000000	0.179640000000000	0.179280000000000	0.178920000000000	0.178560000000000	0.178200000000000	0.177840000000000	0.177480000000000	0.177120000000000	0.176760000000000	0.176400000000000	0.176040000000000	0.175680000000000	0.175320000000000	0.174960000000000	0.174600000000000	0.174240000000000	0.173880000000000	0.173520000000000	0.173160000000000	0.172800000000000	0.172440000000000	0.172080000000000	0.171720000000000	0.171360000000000	0.171000000000000	0.170640000000000	0.170280000000000	0.169920000000000	0.169560000000000	0.169200000000000	0.168840000000000	0.168480000000000	0.168120000000000	0.167760000000000	0.167400000000000	0.167040000000000	0.166680000000000	0.166320000000000	0.165960000000000	0.165600000000000	0.165240000000000	0.164880000000000	0.164520000000000	0.164160000000000	0.163800000000000	0.163440000000000	0.163080000000000	0.162720000000000
0.181	0.181000000000000	0.180638000000000	0.180276000000000	0.179914000000000	0.179552000000000	0.179190000000000	0.178828000000000	0.178466000000000	0.178104000000000	0.177742000000000	0.177380000000000	0.177018000000000	0.176656000000000	0.176294000000000	0.175932000000000	0.175570000000000	0.175208000000000	0.174846000000000	0.174484000000000	0.174122000000000	0.173760000000000	0.173398000000000	0.173036000000000	0.172674000000000	0.172312000000000	0.171950000000000	0.171588000000000	0.171226000000000	0.170864000000000	0.170502000000000	0.170140000000000	0.169778000000000	0.169416000000000	0.169054000000000	0.168692000000000	0.168330000000000	0.167968000000000	0.167606000000000	0.167244000000000	0.166882000000000	0.166520000000000	0.166158000000000	0.165796000000000	0.165434000000000	0.165072000000000	0.164710000000000	0.164348000000000	0.163986000000000	0.163624000000000
0.182	0.182000000000000	0.181636000000000	0.181272000000000	0.180908000000000	0.180544000000000	0.180180000000000	0.179816000000000	0.179452000000000	0.179088000000000	0.178724000000000	0.178360000000000	0.177996000000000	0.177632000000000	0.177268000000000	0.176904000000000	0.176540000000000	0.176176000000000	0.175812000000000	0.175448000000000	0.175084000000000	0.174720000000000	0.174356000000000	0.173992000000000	0.173628000000000	0.173264000000000	0.172900000000000	0.172536000000000	0.172172000000000	0.171808000000000	0.171444000000000	0.171080000000000	0.170716000000000	0.170352000000000	0.169988000000000	0.169624000000000	0.169260000000000	0.168896000000000	0.168532000000000	0.168168000000000	0.167804000000000	0.167440000000000	0.167076000000000	0.166712000000000	0.166348000000000	0.165984000000000	0.165620000000000	0.165256000000000	0.164892000000000	0.164528000000000
0.183	0.183000000000000	0.182634000000000	0.182268000000000	0.181902000000000	0.181536000000000	0.181170000000000	0.180804000000000	0.180438000000000	0.180072000000000	0.179706000000000	0.179340000000000	0.178974000000000	0.178608000000000	0.178242000000000	0.177876000000000	0.177510000000000	0.177144000000000	0.176778000000000	0.176412000000000	0.176046000000000	0.175680000000000	0.175314000000000	0.174948000000000	0.174582000000000	0.174216000000000	0.173850000000000	0.173484000000000	0.173118000000000	0.172752000000000	0.172386000000000	0.172020000000000	0.171654000000000	0.171288000000000	0.170922000000000	0.170556000000000	0.170190000000000	0.169824000000000	0.169458000000000	0.169092000000000	0.168726000000000	0.168360000000000	0.167994000000000	0.167628000000000	0.167262000000000	0.166896000000000	0.166530000000000	0.166164000000000	0.165798000000000	0.165432000000000
0.184	0.184000000000000	0.183632000000000	0.183264000000000	0.182896000000000	0.182528000000000	0.182160000000000	0.181792000000000	0.181424000000000	0.181056000000000	0.180688000000000	0.180320000000000	0.179952000000000	0.179584000000000	0.179216000000000	0.178848000000000	0.178480000000000	0.178112000000000	0.177744000000000	0.177376000000000	0.177008000000000	0.176640000000000	0.176272000000000	0.175904000000000	0.175536000000000	0.175168000000000	0.174800000000000	0.174432000000000	0.174064000000000	0.173696000000000	0.173328000000000	0.172960000000000	0.172592000000000	0.172224000000000	0.171856000000000	0.171488000000000	0.171120000000000	0.170752000000000	0.170384000000000	0.170016000000000	0.169648000000000	0.169280000000000	0.168912000000000	0.168544000000000	0.168176000000000	0.167808000000000	0.167440000000000	0.167072000000000	0.166704000000000	0.166336000000000
0.185	0.185000000000000	0.184630000000000	0.184260000000000	0.183890000000000	0.183520000000000	0.183150000000000	0.182780000000000	0.182410000000000	0.182040000000000	0.181670000000000	0.181300000000000	0.180930000000000	0.180560000000000	0.180190000000000	0.179820000000000	0.179450000000000	0.179080000000000	0.178710000000000	0.178340000000000	0.177970000000000	0.177600000000000	0.177230000000000	0.176860000000000	0.176490000000000	0.176120000000000	0.175750000000000	0.175380000000000	0.175010000000000	0.174640000000000	0.174270000000000	0.173900000000000	0.173530000000000	0.173160000000000	0.172790000000000	0.172420000000000	0.172050000000000	0.171680000000000	0.171310000000000	0.170940000000000	0.170570000000000	0.170200000000000	0.169830000000000	0.169460000000000	0.169090000000000	0.168720000000000	0.168350000000000	0.167980000000000	0.167610000000000	0.167240000000000
0.186	0.186000000000000	0.185628000000000	0.185256000000000	0.184884000000000	0.184512000000000	0.184140000000000	0.183768000000000	0.183396000000000	0.183024000000000	0.182652000000000	0.182280000000000	0.181908000000000	0.181536000000000	0.181164000000000	0.180792000000000	0.180420000000000	0.180048000000000	0.179676000000000	0.179304000000000	0.178932000000000	0.178560000000000	0.178188000000000	0.177816000000000	0.177444000000000	0.177072000000000	0.176700000000000	0.176328000000000	0.175956000000000	0.175584000000000	0.175212000000000	0.174840000000000	0.174468000000000	0.174096000000000	0.173724000000000	0.173352000000000	0.172980000000000	0.172608000000000	0.172236000000000	0.171864000000000	0.171492000000000	0.171120000000000	0.170748000000000	0.170376000000000	0.170004000000000	0.169632000000000	0.169260000000000	0.168888000000000	0.168516000000000	0.168144000000000
0.187	0.187000000000000	0.186626000000000	0.186252000000000	0.185878000000000	0.185504000000000	0.185130000000000	0.184756000000000	0.184382000000000	0.184008000000000	0.183634000000000	0.183260000000000	0.182886000000000	0.182512000000000	0.182138000000000	0.181764000000000	0.181390000000000	0.181016000000000	0.180642000000000	0.180268000000000	0.179894000000000	0.179520000000000	0.179146000000000	0.178772000000000	0.178398000000000	0.178024000000000	0.177650000000000	0.177276000000000	0.176902000000000	0.176528000000000	0.176154000000000	0.175780000000000	0.175406000000000	0.175032000000000	0.174658000000000	0.174284000000000	0.173910000000000	0.173536000000000	0.173162000000000	0.172788000000000	0.172414000000000	0.172040000000000	0.171666000000000	0.171292000000000	0.170918000000000	0.170544000000000	0.170170000000000	0.169796000000000	0.169422000000000	0.169048000000000
0.188	0.188000000000000	0.187624000000000	0.187248000000000	0.186872000000000	0.186496000000000	0.186120000000000	0.185744000000000	0.185368000000000	0.184992000000000	0.184616000000000	0.184240000000000	0.183864000000000	0.183488000000000	0.183112000000000	0.182736000000000	0.182360000000000	0.181984000000000	0.181608000000000	0.181232000000000	0.180856000000000	0.180480000000000	0.180104000000000	0.179728000000000	0.179352000000000	0.178976000000000	0.178600000000000	0.178224000000000	0.177848000000000	0.177472000000000	0.177096000000000	0.176720000000000	0.176344000000000	0.175968000000000	0.175592000000000	0.175216000000000	0.174840000000000	0.174464000000000	0.174088000000000	0.173712000000000	0.173336000000000	0.172960000000000	0.172584000000000	0.172208000000000	0.171832000000000	0.171456000000000	0.171080000000000	0.170704000000000	0.170328000000000	0.169952000000000
0.189	0.189000000000000	0.188622000000000	0.188244000000000	0.187866000000000	0.187488000000000	0.187110000000000	0.186732000000000	0.186354000000000	0.185976000000000	0.185598000000000	0.185220000000000	0.184842000000000	0.184464000000000	0.184086000000000	0.183708000000000	0.183330000000000	0.182952000000000	0.182574000000000	0.182196000000000	0.181818000000000	0.181440000000000	0.181062000000000	0.180684000000000	0.180306000000000	0.179928000000000	0.179550000000000	0.179172000000000	0.178794000000000	0.178416000000000	0.178038000000000	0.177660000000000	0.177282000000000	0.176904000000000	0.176526000000000	0.176148000000000	0.175770000000000	0.175392000000000	0.175014000000000	0.174636000000000	0.174258000000000	0.173880000000000	0.173502000000000	0.173124000000000	0.172746000000000	0.172368000000000	0.171990000000000	0.171612000000000	0.171234000000000	0.170856000000000
0.19	0.190000000000000	0.189620000000000	0.189240000000000	0.188860000000000	0.188480000000000	0.188100000000000	0.187720000000000	0.187340000000000	0.186960000000000	0.186580000000000	0.186200000000000	0.185820000000000	0.185440000000000	0.185060000000000	0.184680000000000	0.184300000000000	0.183920000000000	0.183540000000000	0.183160000000000	0.182780000000000	0.182400000000000	0.182020000000000	0.181640000000000	0.181260000000000	0.180880000000000	0.180500000000000	0.180120000000000	0.179740000000000	0.179360000000000	0.178980000000000	0.178600000000000	0.178220000000000	0.177840000000000	0.177460000000000	0.177080000000000	0.176700000000000	0.176320000000000	0.175940000000000	0.175560000000000	0.175180000000000	0.174800000000000	0.174420000000000	0.174040000000000	0.173660000000000	0.173280000000000	0.172900000000000	0.172520000000000	0.172140000000000	0.171760000000000
0.191	0.191000000000000	0.190618000000000	0.190236000000000	0.189854000000000	0.189472000000000	0.189090000000000	0.188708000000000	0.188326000000000	0.187944000000000	0.187562000000000	0.187180000000000	0.186798000000000	0.186416000000000	0.186034000000000	0.185652000000000	0.185270000000000	0.184888000000000	0.184506000000000	0.184124000000000	0.183742000000000	0.183360000000000	0.182978000000000	0.182596000000000	0.182214000000000	0.181832000000000	0.181450000000000	0.181068000000000	0.180686000000000	0.180304000000000	0.179922000000000	0.179540000000000	0.179158000000000	0.178776000000000	0.178394000000000	0.178012000000000	0.177630000000000	0.177248000000000	0.176866000000000	0.176484000000000	0.176102000000000	0.175720000000000	0.175338000000000	0.174956000000000	0.174574000000000	0.174192000000000	0.173810000000000	0.173428000000000	0.173046000000000	0.172664000000000
0.192	0.192000000000000	0.191616000000000	0.191232000000000	0.190848000000000	0.190464000000000	0.190080000000000	0.189696000000000	0.189312000000000	0.188928000000000	0.188544000000000	0.188160000000000	0.187776000000000	0.187392000000000	0.187008000000000	0.186624000000000	0.186240000000000	0.185856000000000	0.185472000000000	0.185088000000000	0.184704000000000	0.184320000000000	0.183936000000000	0.183552000000000	0.183168000000000	0.182784000000000	0.182400000000000	0.182016000000000	0.181632000000000	0.181248000000000	0.180864000000000	0.180480000000000	0.180096000000000	0.179712000000000	0.179328000000000	0.178944000000000	0.178560000000000	0.178176000000000	0.177792000000000	0.177408000000000	0.177024000000000	0.176640000000000	0.176256000000000	0.175872000000000	0.175488000000000	0.175104000000000	0.174720000000000	0.174336000000000	0.173952000000000	0.173568000000000
0.193	0.193000000000000	0.192614000000000	0.192228000000000	0.191842000000000	0.191456000000000	0.191070000000000	0.190684000000000	0.190298000000000	0.189912000000000	0.189526000000000	0.189140000000000	0.188754000000000	0.188368000000000	0.187982000000000	0.187596000000000	0.187210000000000	0.186824000000000	0.186438000000000	0.186052000000000	0.185666000000000	0.185280000000000	0.184894000000000	0.184508000000000	0.184122000000000	0.183736000000000	0.183350000000000	0.182964000000000	0.182578000000000	0.182192000000000	0.181806000000000	0.181420000000000	0.181034000000000	0.180648000000000	0.180262000000000	0.179876000000000	0.179490000000000	0.179104000000000	0.178718000000000	0.178332000000000	0.177946000000000	0.177560000000000	0.177174000000000	0.176788000000000	0.176402000000000	0.176016000000000	0.175630000000000	0.175244000000000	0.174858000000000	0.174472000000000
0.194	0.194000000000000	0.193612000000000	0.193224000000000	0.192836000000000	0.192448000000000	0.192060000000000	0.191672000000000	0.191284000000000	0.190896000000000	0.190508000000000	0.190120000000000	0.189732000000000	0.189344000000000	0.188956000000000	0.188568000000000	0.188180000000000	0.187792000000000	0.187404000000000	0.187016000000000	0.186628000000000	0.186240000000000	0.185852000000000	0.185464000000000	0.185076000000000	0.184688000000000	0.184300000000000	0.183912000000000	0.183524000000000	0.183136000000000	0.182748000000000	0.182360000000000	0.181972000000000	0.181584000000000	0.181196000000000	0.180808000000000	0.180420000000000	0.180032000000000	0.179644000000000	0.179256000000000	0.178868000000000	0.178480000000000	0.178092000000000	0.177704000000000	0.177316000000000	0.176928000000000	0.176540000000000	0.176152000000000	0.175764000000000	0.175376000000000
0.195	0.195000000000000	0.194610000000000	0.194220000000000	0.193830000000000	0.193440000000000	0.193050000000000	0.192660000000000	0.192270000000000	0.191880000000000	0.191490000000000	0.191100000000000	0.190710000000000	0.190320000000000	0.189930000000000	0.189540000000000	0.189150000000000	0.188760000000000	0.188370000000000	0.187980000000000	0.187590000000000	0.187200000000000	0.186810000000000	0.186420000000000	0.186030000000000	0.185640000000000	0.185250000000000	0.184860000000000	0.184470000000000	0.184080000000000	0.183690000000000	0.183300000000000	0.182910000000000	0.182520000000000	0.182130000000000	0.181740000000000	0.181350000000000	0.180960000000000	0.180570000000000	0.180180000000000	0.179790000000000	0.179400000000000	0.179010000000000	0.178620000000000	0.178230000000000	0.177840000000000	0.177450000000000	0.177060000000000	0.176670000000000	0.176280000000000
0.196	0.196000000000000	0.195608000000000	0.195216000000000	0.194824000000000	0.194432000000000	0.194040000000000	0.193648000000000	0.193256000000000	0.192864000000000	0.192472000000000	0.192080000000000	0.191688000000000	0.191296000000000	0.190904000000000	0.190512000000000	0.190120000000000	0.189728000000000	0.189336000000000	0.188944000000000	0.188552000000000	0.188160000000000	0.187768000000000	0.187376000000000	0.186984000000000	0.186592000000000	0.186200000000000	0.185808000000000	0.185416000000000	0.185024000000000	0.184632000000000	0.184240000000000	0.183848000000000	0.183456000000000	0.183064000000000	0.182672000000000	0.182280000000000	0.181888000000000	0.181496000000000	0.181104000000000	0.180712000000000	0.180320000000000	0.179928000000000	0.179536000000000	0.179144000000000	0.178752000000000	0.178360000000000	0.177968000000000	0.177576000000000	0.177184000000000
0.197	0.197000000000000	0.196606000000000	0.196212000000000	0.195818000000000	0.195424000000000	0.195030000000000	0.194636000000000	0.194242000000000	0.193848000000000	0.193454000000000	0.193060000000000	0.192666000000000	0.192272000000000	0.191878000000000	0.191484000000000	0.191090000000000	0.190696000000000	0.190302000000000	0.189908000000000	0.189514000000000	0.189120000000000	0.188726000000000	0.188332000000000	0.187938000000000	0.187544000000000	0.187150000000000	0.186756000000000	0.186362000000000	0.185968000000000	0.185574000000000	0.185180000000000	0.184786000000000	0.184392000000000	0.183998000000000	0.183604000000000	0.183210000000000	0.182816000000000	0.182422000000000	0.182028000000000	0.181634000000000	0.181240000000000	0.180846000000000	0.180452000000000	0.180058000000000	0.179664000000000	0.179270000000000	0.178876000000000	0.178482000000000	0.178088000000000
0.198	0.198000000000000	0.197604000000000	0.197208000000000	0.196812000000000	0.196416000000000	0.196020000000000	0.195624000000000	0.195228000000000	0.194832000000000	0.194436000000000	0.194040000000000	0.193644000000000	0.193248000000000	0.192852000000000	0.192456000000000	0.192060000000000	0.191664000000000	0.191268000000000	0.190872000000000	0.190476000000000	0.190080000000000	0.189684000000000	0.189288000000000	0.188892000000000	0.188496000000000	0.188100000000000	0.187704000000000	0.187308000000000	0.186912000000000	0.186516000000000	0.186120000000000	0.185724000000000	0.185328000000000	0.184932000000000	0.184536000000000	0.184140000000000	0.183744000000000	0.183348000000000	0.182952000000000	0.182556000000000	0.182160000000000	0.181764000000000	0.181368000000000	0.180972000000000	0.180576000000000	0.180180000000000	0.179784000000000	0.179388000000000	0.178992000000000
0.199	0.199000000000000	0.198602000000000	0.198204000000000	0.197806000000000	0.197408000000000	0.197010000000000	0.196612000000000	0.196214000000000	0.195816000000000	0.195418000000000	0.195020000000000	0.194622000000000	0.194224000000000	0.193826000000000	0.193428000000000	0.193030000000000	0.192632000000000	0.192234000000000	0.191836000000000	0.191438000000000	0.191040000000000	0.190642000000000	0.190244000000000	0.189846000000000	0.189448000000000	0.189050000000000	0.188652000000000	0.188254000000000	0.187856000000000	0.187458000000000	0.187060000000000	0.186662000000000	0.186264000000000	0.185866000000000	0.185468000000000	0.185070000000000	0.184672000000000	0.184274000000000	0.183876000000000	0.183478000000000	0.183080000000000	0.182682000000000	0.182284000000000	0.181886000000000	0.181488000000000	0.181090000000000	0.180692000000000	0.180294000000000	0.179896000000000
0.2	0.200000000000000	0.199600000000000	0.199200000000000	0.198800000000000	0.198400000000000	0.198000000000000	0.197600000000000	0.197200000000000	0.196800000000000	0.196400000000000	0.196000000000000	0.195600000000000	0.195200000000000	0.194800000000000	0.194400000000000	0.194000000000000	0.193600000000000	0.193200000000000	0.192800000000000	0.192400000000000	0.192000000000000	0.191600000000000	0.191200000000000	0.190800000000000	0.190400000000000	0.190000000000000	0.189600000000000	0.189200000000000	0.188800000000000	0.188400000000000	0.188000000000000	0.187600000000000	0.187200000000000	0.186800000000000	0.186400000000000	0.186000000000000	0.185600000000000	0.185200000000000	0.184800000000000	0.184400000000000	0.184000000000000	0.183600000000000	0.183200000000000	0.182800000000000	0.182400000000000	0.182000000000000	0.181600000000000	0.181200000000000	0.180800000000000
0.201	0.201000000000000	0.200598000000000	0.200196000000000	0.199794000000000	0.199392000000000	0.198990000000000	0.198588000000000	0.198186000000000	0.197784000000000	0.197382000000000	0.196980000000000	0.196578000000000	0.196176000000000	0.195774000000000	0.195372000000000	0.194970000000000	0.194568000000000	0.194166000000000	0.193764000000000	0.193362000000000	0.192960000000000	0.192558000000000	0.192156000000000	0.191754000000000	0.191352000000000	0.190950000000000	0.190548000000000	0.190146000000000	0.189744000000000	0.189342000000000	0.188940000000000	0.188538000000000	0.188136000000000	0.187734000000000	0.187332000000000	0.186930000000000	0.186528000000000	0.186126000000000	0.185724000000000	0.185322000000000	0.184920000000000	0.184518000000000	0.184116000000000	0.183714000000000	0.183312000000000	0.182910000000000	0.182508000000000	0.182106000000000	0.181704000000000
0.202	0.202000000000000	0.201596000000000	0.201192000000000	0.200788000000000	0.200384000000000	0.199980000000000	0.199576000000000	0.199172000000000	0.198768000000000	0.198364000000000	0.197960000000000	0.197556000000000	0.197152000000000	0.196748000000000	0.196344000000000	0.195940000000000	0.195536000000000	0.195132000000000	0.194728000000000	0.194324000000000	0.193920000000000	0.193516000000000	0.193112000000000	0.192708000000000	0.192304000000000	0.191900000000000	0.191496000000000	0.191092000000000	0.190688000000000	0.190284000000000	0.189880000000000	0.189476000000000	0.189072000000000	0.188668000000000	0.188264000000000	0.187860000000000	0.187456000000000	0.187052000000000	0.186648000000000	0.186244000000000	0.185840000000000	0.185436000000000	0.185032000000000	0.184628000000000	0.184224000000000	0.183820000000000	0.183416000000000	0.183012000000000	0.182608000000000
0.203	0.203000000000000	0.202594000000000	0.202188000000000	0.201782000000000	0.201376000000000	0.200970000000000	0.200564000000000	0.200158000000000	0.199752000000000	0.199346000000000	0.198940000000000	0.198534000000000	0.198128000000000	0.197722000000000	0.197316000000000	0.196910000000000	0.196504000000000	0.196098000000000	0.195692000000000	0.195286000000000	0.194880000000000	0.194474000000000	0.194068000000000	0.193662000000000	0.193256000000000	0.192850000000000	0.192444000000000	0.192038000000000	0.191632000000000	0.191226000000000	0.190820000000000	0.190414000000000	0.190008000000000	0.189602000000000	0.189196000000000	0.188790000000000	0.188384000000000	0.187978000000000	0.187572000000000	0.187166000000000	0.186760000000000	0.186354000000000	0.185948000000000	0.185542000000000	0.185136000000000	0.184730000000000	0.184324000000000	0.183918000000000	0.183512000000000
0.204	0.204000000000000	0.203592000000000	0.203184000000000	0.202776000000000	0.202368000000000	0.201960000000000	0.201552000000000	0.201144000000000	0.200736000000000	0.200328000000000	0.199920000000000	0.199512000000000	0.199104000000000	0.198696000000000	0.198288000000000	0.197880000000000	0.197472000000000	0.197064000000000	0.196656000000000	0.196248000000000	0.195840000000000	0.195432000000000	0.195024000000000	0.194616000000000	0.194208000000000	0.193800000000000	0.193392000000000	0.192984000000000	0.192576000000000	0.192168000000000	0.191760000000000	0.191352000000000	0.190944000000000	0.190536000000000	0.190128000000000	0.189720000000000	0.189312000000000	0.188904000000000	0.188496000000000	0.188088000000000	0.187680000000000	0.187272000000000	0.186864000000000	0.186456000000000	0.186048000000000	0.185640000000000	0.185232000000000	0.184824000000000	0.184416000000000
0.205	0.205000000000000	0.204590000000000	0.204180000000000	0.203770000000000	0.203360000000000	0.202950000000000	0.202540000000000	0.202130000000000	0.201720000000000	0.201310000000000	0.200900000000000	0.200490000000000	0.200080000000000	0.199670000000000	0.199260000000000	0.198850000000000	0.198440000000000	0.198030000000000	0.197620000000000	0.197210000000000	0.196800000000000	0.196390000000000	0.195980000000000	0.195570000000000	0.195160000000000	0.194750000000000	0.194340000000000	0.193930000000000	0.193520000000000	0.193110000000000	0.192700000000000	0.192290000000000	0.191880000000000	0.191470000000000	0.191060000000000	0.190650000000000	0.190240000000000	0.189830000000000	0.189420000000000	0.189010000000000	0.188600000000000	0.188190000000000	0.187780000000000	0.187370000000000	0.186960000000000	0.186550000000000	0.186140000000000	0.185730000000000	0.185320000000000
0.206	0.206000000000000	0.205588000000000	0.205176000000000	0.204764000000000	0.204352000000000	0.203940000000000	0.203528000000000	0.203116000000000	0.202704000000000	0.202292000000000	0.201880000000000	0.201468000000000	0.201056000000000	0.200644000000000	0.200232000000000	0.199820000000000	0.199408000000000	0.198996000000000	0.198584000000000	0.198172000000000	0.197760000000000	0.197348000000000	0.196936000000000	0.196524000000000	0.196112000000000	0.195700000000000	0.195288000000000	0.194876000000000	0.194464000000000	0.194052000000000	0.193640000000000	0.193228000000000	0.192816000000000	0.192404000000000	0.191992000000000	0.191580000000000	0.191168000000000	0.190756000000000	0.190344000000000	0.189932000000000	0.189520000000000	0.189108000000000	0.188696000000000	0.188284000000000	0.187872000000000	0.187460000000000	0.187048000000000	0.186636000000000	0.186224000000000
0.207	0.207000000000000	0.206586000000000	0.206172000000000	0.205758000000000	0.205344000000000	0.204930000000000	0.204516000000000	0.204102000000000	0.203688000000000	0.203274000000000	0.202860000000000	0.202446000000000	0.202032000000000	0.201618000000000	0.201204000000000	0.200790000000000	0.200376000000000	0.199962000000000	0.199548000000000	0.199134000000000	0.198720000000000	0.198306000000000	0.197892000000000	0.197478000000000	0.197064000000000	0.196650000000000	0.196236000000000	0.195822000000000	0.195408000000000	0.194994000000000	0.194580000000000	0.194166000000000	0.193752000000000	0.193338000000000	0.192924000000000	0.192510000000000	0.192096000000000	0.191682000000000	0.191268000000000	0.190854000000000	0.190440000000000	0.190026000000000	0.189612000000000	0.189198000000000	0.188784000000000	0.188370000000000	0.187956000000000	0.187542000000000	0.187128000000000
0.208	0.208000000000000	0.207584000000000	0.207168000000000	0.206752000000000	0.206336000000000	0.205920000000000	0.205504000000000	0.205088000000000	0.204672000000000	0.204256000000000	0.203840000000000	0.203424000000000	0.203008000000000	0.202592000000000	0.202176000000000	0.201760000000000	0.201344000000000	0.200928000000000	0.200512000000000	0.200096000000000	0.199680000000000	0.199264000000000	0.198848000000000	0.198432000000000	0.198016000000000	0.197600000000000	0.197184000000000	0.196768000000000	0.196352000000000	0.195936000000000	0.195520000000000	0.195104000000000	0.194688000000000	0.194272000000000	0.193856000000000	0.193440000000000	0.193024000000000	0.192608000000000	0.192192000000000	0.191776000000000	0.191360000000000	0.190944000000000	0.190528000000000	0.190112000000000	0.189696000000000	0.189280000000000	0.188864000000000	0.188448000000000	0.188032000000000
0.209	0.209000000000000	0.208582000000000	0.208164000000000	0.207746000000000	0.207328000000000	0.206910000000000	0.206492000000000	0.206074000000000	0.205656000000000	0.205238000000000	0.204820000000000	0.204402000000000	0.203984000000000	0.203566000000000	0.203148000000000	0.202730000000000	0.202312000000000	0.201894000000000	0.201476000000000	0.201058000000000	0.200640000000000	0.200222000000000	0.199804000000000	0.199386000000000	0.198968000000000	0.198550000000000	0.198132000000000	0.197714000000000	0.197296000000000	0.196878000000000	0.196460000000000	0.196042000000000	0.195624000000000	0.195206000000000	0.194788000000000	0.194370000000000	0.193952000000000	0.193534000000000	0.193116000000000	0.192698000000000	0.192280000000000	0.191862000000000	0.191444000000000	0.191026000000000	0.190608000000000	0.190190000000000	0.189772000000000	0.189354000000000	0.188936000000000
0.21	0.210000000000000	0.209580000000000	0.209160000000000	0.208740000000000	0.208320000000000	0.207900000000000	0.207480000000000	0.207060000000000	0.206640000000000	0.206220000000000	0.205800000000000	0.205380000000000	0.204960000000000	0.204540000000000	0.204120000000000	0.203700000000000	0.203280000000000	0.202860000000000	0.202440000000000	0.202020000000000	0.201600000000000	0.201180000000000	0.200760000000000	0.200340000000000	0.199920000000000	0.199500000000000	0.199080000000000	0.198660000000000	0.198240000000000	0.197820000000000	0.197400000000000	0.196980000000000	0.196560000000000	0.196140000000000	0.195720000000000	0.195300000000000	0.194880000000000	0.194460000000000	0.194040000000000	0.193620000000000	0.193200000000000	0.192780000000000	0.192360000000000	0.191940000000000	0.191520000000000	0.191100000000000	0.190680000000000	0.190260000000000	0.189840000000000
0.211	0.211000000000000	0.210578000000000	0.210156000000000	0.209734000000000	0.209312000000000	0.208890000000000	0.208468000000000	0.208046000000000	0.207624000000000	0.207202000000000	0.206780000000000	0.206358000000000	0.205936000000000	0.205514000000000	0.205092000000000	0.204670000000000	0.204248000000000	0.203826000000000	0.203404000000000	0.202982000000000	0.202560000000000	0.202138000000000	0.201716000000000	0.201294000000000	0.200872000000000	0.200450000000000	0.200028000000000	0.199606000000000	0.199184000000000	0.198762000000000	0.198340000000000	0.197918000000000	0.197496000000000	0.197074000000000	0.196652000000000	0.196230000000000	0.195808000000000	0.195386000000000	0.194964000000000	0.194542000000000	0.194120000000000	0.193698000000000	0.193276000000000	0.192854000000000	0.192432000000000	0.192010000000000	0.191588000000000	0.191166000000000	0.190744000000000
0.212	0.212000000000000	0.211576000000000	0.211152000000000	0.210728000000000	0.210304000000000	0.209880000000000	0.209456000000000	0.209032000000000	0.208608000000000	0.208184000000000	0.207760000000000	0.207336000000000	0.206912000000000	0.206488000000000	0.206064000000000	0.205640000000000	0.205216000000000	0.204792000000000	0.204368000000000	0.203944000000000	0.203520000000000	0.203096000000000	0.202672000000000	0.202248000000000	0.201824000000000	0.201400000000000	0.200976000000000	0.200552000000000	0.200128000000000	0.199704000000000	0.199280000000000	0.198856000000000	0.198432000000000	0.198008000000000	0.197584000000000	0.197160000000000	0.196736000000000	0.196312000000000	0.195888000000000	0.195464000000000	0.195040000000000	0.194616000000000	0.194192000000000	0.193768000000000	0.193344000000000	0.192920000000000	0.192496000000000	0.192072000000000	0.191648000000000
0.213	0.213000000000000	0.212574000000000	0.212148000000000	0.211722000000000	0.211296000000000	0.210870000000000	0.210444000000000	0.210018000000000	0.209592000000000	0.209166000000000	0.208740000000000	0.208314000000000	0.207888000000000	0.207462000000000	0.207036000000000	0.206610000000000	0.206184000000000	0.205758000000000	0.205332000000000	0.204906000000000	0.204480000000000	0.204054000000000	0.203628000000000	0.203202000000000	0.202776000000000	0.202350000000000	0.201924000000000	0.201498000000000	0.201072000000000	0.200646000000000	0.200220000000000	0.199794000000000	0.199368000000000	0.198942000000000	0.198516000000000	0.198090000000000	0.197664000000000	0.197238000000000	0.196812000000000	0.196386000000000	0.195960000000000	0.195534000000000	0.195108000000000	0.194682000000000	0.194256000000000	0.193830000000000	0.193404000000000	0.192978000000000	0.192552000000000
0.214	0.214000000000000	0.213572000000000	0.213144000000000	0.212716000000000	0.212288000000000	0.211860000000000	0.211432000000000	0.211004000000000	0.210576000000000	0.210148000000000	0.209720000000000	0.209292000000000	0.208864000000000	0.208436000000000	0.208008000000000	0.207580000000000	0.207152000000000	0.206724000000000	0.206296000000000	0.205868000000000	0.205440000000000	0.205012000000000	0.204584000000000	0.204156000000000	0.203728000000000	0.203300000000000	0.202872000000000	0.202444000000000	0.202016000000000	0.201588000000000	0.201160000000000	0.200732000000000	0.200304000000000	0.199876000000000	0.199448000000000	0.199020000000000	0.198592000000000	0.198164000000000	0.197736000000000	0.197308000000000	0.196880000000000	0.196452000000000	0.196024000000000	0.195596000000000	0.195168000000000	0.194740000000000	0.194312000000000	0.193884000000000	0.193456000000000
0.215	0.215000000000000	0.214570000000000	0.214140000000000	0.213710000000000	0.213280000000000	0.212850000000000	0.212420000000000	0.211990000000000	0.211560000000000	0.211130000000000	0.210700000000000	0.210270000000000	0.209840000000000	0.209410000000000	0.208980000000000	0.208550000000000	0.208120000000000	0.207690000000000	0.207260000000000	0.206830000000000	0.206400000000000	0.205970000000000	0.205540000000000	0.205110000000000	0.204680000000000	0.204250000000000	0.203820000000000	0.203390000000000	0.202960000000000	0.202530000000000	0.202100000000000	0.201670000000000	0.201240000000000	0.200810000000000	0.200380000000000	0.199950000000000	0.199520000000000	0.199090000000000	0.198660000000000	0.198230000000000	0.197800000000000	0.197370000000000	0.196940000000000	0.196510000000000	0.196080000000000	0.195650000000000	0.195220000000000	0.194790000000000	0.194360000000000
0.216	0.216000000000000	0.215568000000000	0.215136000000000	0.214704000000000	0.214272000000000	0.213840000000000	0.213408000000000	0.212976000000000	0.212544000000000	0.212112000000000	0.211680000000000	0.211248000000000	0.210816000000000	0.210384000000000	0.209952000000000	0.209520000000000	0.209088000000000	0.208656000000000	0.208224000000000	0.207792000000000	0.207360000000000	0.206928000000000	0.206496000000000	0.206064000000000	0.205632000000000	0.205200000000000	0.204768000000000	0.204336000000000	0.203904000000000	0.203472000000000	0.203040000000000	0.202608000000000	0.202176000000000	0.201744000000000	0.201312000000000	0.200880000000000	0.200448000000000	0.200016000000000	0.199584000000000	0.199152000000000	0.198720000000000	0.198288000000000	0.197856000000000	0.197424000000000	0.196992000000000	0.196560000000000	0.196128000000000	0.195696000000000	0.195264000000000
0.217	0.217000000000000	0.216566000000000	0.216132000000000	0.215698000000000	0.215264000000000	0.214830000000000	0.214396000000000	0.213962000000000	0.213528000000000	0.213094000000000	0.212660000000000	0.212226000000000	0.211792000000000	0.211358000000000	0.210924000000000	0.210490000000000	0.210056000000000	0.209622000000000	0.209188000000000	0.208754000000000	0.208320000000000	0.207886000000000	0.207452000000000	0.207018000000000	0.206584000000000	0.206150000000000	0.205716000000000	0.205282000000000	0.204848000000000	0.204414000000000	0.203980000000000	0.203546000000000	0.203112000000000	0.202678000000000	0.202244000000000	0.201810000000000	0.201376000000000	0.200942000000000	0.200508000000000	0.200074000000000	0.199640000000000	0.199206000000000	0.198772000000000	0.198338000000000	0.197904000000000	0.197470000000000	0.197036000000000	0.196602000000000	0.196168000000000
0.218	0.218000000000000	0.217564000000000	0.217128000000000	0.216692000000000	0.216256000000000	0.215820000000000	0.215384000000000	0.214948000000000	0.214512000000000	0.214076000000000	0.213640000000000	0.213204000000000	0.212768000000000	0.212332000000000	0.211896000000000	0.211460000000000	0.211024000000000	0.210588000000000	0.210152000000000	0.209716000000000	0.209280000000000	0.208844000000000	0.208408000000000	0.207972000000000	0.207536000000000	0.207100000000000	0.206664000000000	0.206228000000000	0.205792000000000	0.205356000000000	0.204920000000000	0.204484000000000	0.204048000000000	0.203612000000000	0.203176000000000	0.202740000000000	0.202304000000000	0.201868000000000	0.201432000000000	0.200996000000000	0.200560000000000	0.200124000000000	0.199688000000000	0.199252000000000	0.198816000000000	0.198380000000000	0.197944000000000	0.197508000000000	0.197072000000000
0.219	0.219000000000000	0.218562000000000	0.218124000000000	0.217686000000000	0.217248000000000	0.216810000000000	0.216372000000000	0.215934000000000	0.215496000000000	0.215058000000000	0.214620000000000	0.214182000000000	0.213744000000000	0.213306000000000	0.212868000000000	0.212430000000000	0.211992000000000	0.211554000000000	0.211116000000000	0.210678000000000	0.210240000000000	0.209802000000000	0.209364000000000	0.208926000000000	0.208488000000000	0.208050000000000	0.207612000000000	0.207174000000000	0.206736000000000	0.206298000000000	0.205860000000000	0.205422000000000	0.204984000000000	0.204546000000000	0.204108000000000	0.203670000000000	0.203232000000000	0.202794000000000	0.202356000000000	0.201918000000000	0.201480000000000	0.201042000000000	0.200604000000000	0.200166000000000	0.199728000000000	0.199290000000000	0.198852000000000	0.198414000000000	0.197976000000000
0.22	0.220000000000000	0.219560000000000	0.219120000000000	0.218680000000000	0.218240000000000	0.217800000000000	0.217360000000000	0.216920000000000	0.216480000000000	0.216040000000000	0.215600000000000	0.215160000000000	0.214720000000000	0.214280000000000	0.213840000000000	0.213400000000000	0.212960000000000	0.212520000000000	0.212080000000000	0.211640000000000	0.211200000000000	0.210760000000000	0.210320000000000	0.209880000000000	0.209440000000000	0.209000000000000	0.208560000000000	0.208120000000000	0.207680000000000	0.207240000000000	0.206800000000000	0.206360000000000	0.205920000000000	0.205480000000000	0.205040000000000	0.204600000000000	0.204160000000000	0.203720000000000	0.203280000000000	0.202840000000000	0.202400000000000	0.201960000000000	0.201520000000000	0.201080000000000	0.200640000000000	0.200200000000000	0.199760000000000	0.199320000000000	0.198880000000000
0.221	0.221000000000000	0.220558000000000	0.220116000000000	0.219674000000000	0.219232000000000	0.218790000000000	0.218348000000000	0.217906000000000	0.217464000000000	0.217022000000000	0.216580000000000	0.216138000000000	0.215696000000000	0.215254000000000	0.214812000000000	0.214370000000000	0.213928000000000	0.213486000000000	0.213044000000000	0.212602000000000	0.212160000000000	0.211718000000000	0.211276000000000	0.210834000000000	0.210392000000000	0.209950000000000	0.209508000000000	0.209066000000000	0.208624000000000	0.208182000000000	0.207740000000000	0.207298000000000	0.206856000000000	0.206414000000000	0.205972000000000	0.205530000000000	0.205088000000000	0.204646000000000	0.204204000000000	0.203762000000000	0.203320000000000	0.202878000000000	0.202436000000000	0.201994000000000	0.201552000000000	0.201110000000000	0.200668000000000	0.200226000000000	0.199784000000000
0.222	0.222000000000000	0.221556000000000	0.221112000000000	0.220668000000000	0.220224000000000	0.219780000000000	0.219336000000000	0.218892000000000	0.218448000000000	0.218004000000000	0.217560000000000	0.217116000000000	0.216672000000000	0.216228000000000	0.215784000000000	0.215340000000000	0.214896000000000	0.214452000000000	0.214008000000000	0.213564000000000	0.213120000000000	0.212676000000000	0.212232000000000	0.211788000000000	0.211344000000000	0.210900000000000	0.210456000000000	0.210012000000000	0.209568000000000	0.209124000000000	0.208680000000000	0.208236000000000	0.207792000000000	0.207348000000000	0.206904000000000	0.206460000000000	0.206016000000000	0.205572000000000	0.205128000000000	0.204684000000000	0.204240000000000	0.203796000000000	0.203352000000000	0.202908000000000	0.202464000000000	0.202020000000000	0.201576000000000	0.201132000000000	0.200688000000000
0.223	0.223000000000000	0.222554000000000	0.222108000000000	0.221662000000000	0.221216000000000	0.220770000000000	0.220324000000000	0.219878000000000	0.219432000000000	0.218986000000000	0.218540000000000	0.218094000000000	0.217648000000000	0.217202000000000	0.216756000000000	0.216310000000000	0.215864000000000	0.215418000000000	0.214972000000000	0.214526000000000	0.214080000000000	0.213634000000000	0.213188000000000	0.212742000000000	0.212296000000000	0.211850000000000	0.211404000000000	0.210958000000000	0.210512000000000	0.210066000000000	0.209620000000000	0.209174000000000	0.208728000000000	0.208282000000000	0.207836000000000	0.207390000000000	0.206944000000000	0.206498000000000	0.206052000000000	0.205606000000000	0.205160000000000	0.204714000000000	0.204268000000000	0.203822000000000	0.203376000000000	0.202930000000000	0.202484000000000	0.202038000000000	0.201592000000000
0.224	0.224000000000000	0.223552000000000	0.223104000000000	0.222656000000000	0.222208000000000	0.221760000000000	0.221312000000000	0.220864000000000	0.220416000000000	0.219968000000000	0.219520000000000	0.219072000000000	0.218624000000000	0.218176000000000	0.217728000000000	0.217280000000000	0.216832000000000	0.216384000000000	0.215936000000000	0.215488000000000	0.215040000000000	0.214592000000000	0.214144000000000	0.213696000000000	0.213248000000000	0.212800000000000	0.212352000000000	0.211904000000000	0.211456000000000	0.211008000000000	0.210560000000000	0.210112000000000	0.209664000000000	0.209216000000000	0.208768000000000	0.208320000000000	0.207872000000000	0.207424000000000	0.206976000000000	0.206528000000000	0.206080000000000	0.205632000000000	0.205184000000000	0.204736000000000	0.204288000000000	0.203840000000000	0.203392000000000	0.202944000000000	0.202496000000000
0.225	0.225000000000000	0.224550000000000	0.224100000000000	0.223650000000000	0.223200000000000	0.222750000000000	0.222300000000000	0.221850000000000	0.221400000000000	0.220950000000000	0.220500000000000	0.220050000000000	0.219600000000000	0.219150000000000	0.218700000000000	0.218250000000000	0.217800000000000	0.217350000000000	0.216900000000000	0.216450000000000	0.216000000000000	0.215550000000000	0.215100000000000	0.214650000000000	0.214200000000000	0.213750000000000	0.213300000000000	0.212850000000000	0.212400000000000	0.211950000000000	0.211500000000000	0.211050000000000	0.210600000000000	0.210150000000000	0.209700000000000	0.209250000000000	0.208800000000000	0.208350000000000	0.207900000000000	0.207450000000000	0.207000000000000	0.206550000000000	0.206100000000000	0.205650000000000	0.205200000000000	0.204750000000000	0.204300000000000	0.203850000000000	0.203400000000000
0.226	0.226000000000000	0.225548000000000	0.225096000000000	0.224644000000000	0.224192000000000	0.223740000000000	0.223288000000000	0.222836000000000	0.222384000000000	0.221932000000000	0.221480000000000	0.221028000000000	0.220576000000000	0.220124000000000	0.219672000000000	0.219220000000000	0.218768000000000	0.218316000000000	0.217864000000000	0.217412000000000	0.216960000000000	0.216508000000000	0.216056000000000	0.215604000000000	0.215152000000000	0.214700000000000	0.214248000000000	0.213796000000000	0.213344000000000	0.212892000000000	0.212440000000000	0.211988000000000	0.211536000000000	0.211084000000000	0.210632000000000	0.210180000000000	0.209728000000000	0.209276000000000	0.208824000000000	0.208372000000000	0.207920000000000	0.207468000000000	0.207016000000000	0.206564000000000	0.206112000000000	0.205660000000000	0.205208000000000	0.204756000000000	0.204304000000000
0.227	0.227000000000000	0.226546000000000	0.226092000000000	0.225638000000000	0.225184000000000	0.224730000000000	0.224276000000000	0.223822000000000	0.223368000000000	0.222914000000000	0.222460000000000	0.222006000000000	0.221552000000000	0.221098000000000	0.220644000000000	0.220190000000000	0.219736000000000	0.219282000000000	0.218828000000000	0.218374000000000	0.217920000000000	0.217466000000000	0.217012000000000	0.216558000000000	0.216104000000000	0.215650000000000	0.215196000000000	0.214742000000000	0.214288000000000	0.213834000000000	0.213380000000000	0.212926000000000	0.212472000000000	0.212018000000000	0.211564000000000	0.211110000000000	0.210656000000000	0.210202000000000	0.209748000000000	0.209294000000000	0.208840000000000	0.208386000000000	0.207932000000000	0.207478000000000	0.207024000000000	0.206570000000000	0.206116000000000	0.205662000000000	0.205208000000000
0.228	0.228000000000000	0.227544000000000	0.227088000000000	0.226632000000000	0.226176000000000	0.225720000000000	0.225264000000000	0.224808000000000	0.224352000000000	0.223896000000000	0.223440000000000	0.222984000000000	0.222528000000000	0.222072000000000	0.221616000000000	0.221160000000000	0.220704000000000	0.220248000000000	0.219792000000000	0.219336000000000	0.218880000000000	0.218424000000000	0.217968000000000	0.217512000000000	0.217056000000000	0.216600000000000	0.216144000000000	0.215688000000000	0.215232000000000	0.214776000000000	0.214320000000000	0.213864000000000	0.213408000000000	0.212952000000000	0.212496000000000	0.212040000000000	0.211584000000000	0.211128000000000	0.210672000000000	0.210216000000000	0.209760000000000	0.209304000000000	0.208848000000000	0.208392000000000	0.207936000000000	0.207480000000000	0.207024000000000	0.206568000000000	0.206112000000000
0.229	0.229000000000000	0.228542000000000	0.228084000000000	0.227626000000000	0.227168000000000	0.226710000000000	0.226252000000000	0.225794000000000	0.225336000000000	0.224878000000000	0.224420000000000	0.223962000000000	0.223504000000000	0.223046000000000	0.222588000000000	0.222130000000000	0.221672000000000	0.221214000000000	0.220756000000000	0.220298000000000	0.219840000000000	0.219382000000000	0.218924000000000	0.218466000000000	0.218008000000000	0.217550000000000	0.217092000000000	0.216634000000000	0.216176000000000	0.215718000000000	0.215260000000000	0.214802000000000	0.214344000000000	0.213886000000000	0.213428000000000	0.212970000000000	0.212512000000000	0.212054000000000	0.211596000000000	0.211138000000000	0.210680000000000	0.210222000000000	0.209764000000000	0.209306000000000	0.208848000000000	0.208390000000000	0.207932000000000	0.207474000000000	0.207016000000000
0.23	0.230000000000000	0.229540000000000	0.229080000000000	0.228620000000000	0.228160000000000	0.227700000000000	0.227240000000000	0.226780000000000	0.226320000000000	0.225860000000000	0.225400000000000	0.224940000000000	0.224480000000000	0.224020000000000	0.223560000000000	0.223100000000000	0.222640000000000	0.222180000000000	0.221720000000000	0.221260000000000	0.220800000000000	0.220340000000000	0.219880000000000	0.219420000000000	0.218960000000000	0.218500000000000	0.218040000000000	0.217580000000000	0.217120000000000	0.216660000000000	0.216200000000000	0.215740000000000	0.215280000000000	0.214820000000000	0.214360000000000	0.213900000000000	0.213440000000000	0.212980000000000	0.212520000000000	0.212060000000000	0.211600000000000	0.211140000000000	0.210680000000000	0.210220000000000	0.209760000000000	0.209300000000000	0.208840000000000	0.208380000000000	0.207920000000000
0.231	0.231000000000000	0.230538000000000	0.230076000000000	0.229614000000000	0.229152000000000	0.228690000000000	0.228228000000000	0.227766000000000	0.227304000000000	0.226842000000000	0.226380000000000	0.225918000000000	0.225456000000000	0.224994000000000	0.224532000000000	0.224070000000000	0.223608000000000	0.223146000000000	0.222684000000000	0.222222000000000	0.221760000000000	0.221298000000000	0.220836000000000	0.220374000000000	0.219912000000000	0.219450000000000	0.218988000000000	0.218526000000000	0.218064000000000	0.217602000000000	0.217140000000000	0.216678000000000	0.216216000000000	0.215754000000000	0.215292000000000	0.214830000000000	0.214368000000000	0.213906000000000	0.213444000000000	0.212982000000000	0.212520000000000	0.212058000000000	0.211596000000000	0.211134000000000	0.210672000000000	0.210210000000000	0.209748000000000	0.209286000000000	0.208824000000000
0.232	0.232000000000000	0.231536000000000	0.231072000000000	0.230608000000000	0.230144000000000	0.229680000000000	0.229216000000000	0.228752000000000	0.228288000000000	0.227824000000000	0.227360000000000	0.226896000000000	0.226432000000000	0.225968000000000	0.225504000000000	0.225040000000000	0.224576000000000	0.224112000000000	0.223648000000000	0.223184000000000	0.222720000000000	0.222256000000000	0.221792000000000	0.221328000000000	0.220864000000000	0.220400000000000	0.219936000000000	0.219472000000000	0.219008000000000	0.218544000000000	0.218080000000000	0.217616000000000	0.217152000000000	0.216688000000000	0.216224000000000	0.215760000000000	0.215296000000000	0.214832000000000	0.214368000000000	0.213904000000000	0.213440000000000	0.212976000000000	0.212512000000000	0.212048000000000	0.211584000000000	0.211120000000000	0.210656000000000	0.210192000000000	0.209728000000000
0.233	0.233000000000000	0.232534000000000	0.232068000000000	0.231602000000000	0.231136000000000	0.230670000000000	0.230204000000000	0.229738000000000	0.229272000000000	0.228806000000000	0.228340000000000	0.227874000000000	0.227408000000000	0.226942000000000	0.226476000000000	0.226010000000000	0.225544000000000	0.225078000000000	0.224612000000000	0.224146000000000	0.223680000000000	0.223214000000000	0.222748000000000	0.222282000000000	0.221816000000000	0.221350000000000	0.220884000000000	0.220418000000000	0.219952000000000	0.219486000000000	0.219020000000000	0.218554000000000	0.218088000000000	0.217622000000000	0.217156000000000	0.216690000000000	0.216224000000000	0.215758000000000	0.215292000000000	0.214826000000000	0.214360000000000	0.213894000000000	0.213428000000000	0.212962000000000	0.212496000000000	0.212030000000000	0.211564000000000	0.211098000000000	0.210632000000000
0.234	0.234000000000000	0.233532000000000	0.233064000000000	0.232596000000000	0.232128000000000	0.231660000000000	0.231192000000000	0.230724000000000	0.230256000000000	0.229788000000000	0.229320000000000	0.228852000000000	0.228384000000000	0.227916000000000	0.227448000000000	0.226980000000000	0.226512000000000	0.226044000000000	0.225576000000000	0.225108000000000	0.224640000000000	0.224172000000000	0.223704000000000	0.223236000000000	0.222768000000000	0.222300000000000	0.221832000000000	0.221364000000000	0.220896000000000	0.220428000000000	0.219960000000000	0.219492000000000	0.219024000000000	0.218556000000000	0.218088000000000	0.217620000000000	0.217152000000000	0.216684000000000	0.216216000000000	0.215748000000000	0.215280000000000	0.214812000000000	0.214344000000000	0.213876000000000	0.213408000000000	0.212940000000000	0.212472000000000	0.212004000000000	0.211536000000000
0.235	0.235000000000000	0.234530000000000	0.234060000000000	0.233590000000000	0.233120000000000	0.232650000000000	0.232180000000000	0.231710000000000	0.231240000000000	0.230770000000000	0.230300000000000	0.229830000000000	0.229360000000000	0.228890000000000	0.228420000000000	0.227950000000000	0.227480000000000	0.227010000000000	0.226540000000000	0.226070000000000	0.225600000000000	0.225130000000000	0.224660000000000	0.224190000000000	0.223720000000000	0.223250000000000	0.222780000000000	0.222310000000000	0.221840000000000	0.221370000000000	0.220900000000000	0.220430000000000	0.219960000000000	0.219490000000000	0.219020000000000	0.218550000000000	0.218080000000000	0.217610000000000	0.217140000000000	0.216670000000000	0.216200000000000	0.215730000000000	0.215260000000000	0.214790000000000	0.214320000000000	0.213850000000000	0.213380000000000	0.212910000000000	0.212440000000000
0.236	0.236000000000000	0.235528000000000	0.235056000000000	0.234584000000000	0.234112000000000	0.233640000000000	0.233168000000000	0.232696000000000	0.232224000000000	0.231752000000000	0.231280000000000	0.230808000000000	0.230336000000000	0.229864000000000	0.229392000000000	0.228920000000000	0.228448000000000	0.227976000000000	0.227504000000000	0.227032000000000	0.226560000000000	0.226088000000000	0.225616000000000	0.225144000000000	0.224672000000000	0.224200000000000	0.223728000000000	0.223256000000000	0.222784000000000	0.222312000000000	0.221840000000000	0.221368000000000	0.220896000000000	0.220424000000000	0.219952000000000	0.219480000000000	0.219008000000000	0.218536000000000	0.218064000000000	0.217592000000000	0.217120000000000	0.216648000000000	0.216176000000000	0.215704000000000	0.215232000000000	0.214760000000000	0.214288000000000	0.213816000000000	0.213344000000000
0.237	0.237000000000000	0.236526000000000	0.236052000000000	0.235578000000000	0.235104000000000	0.234630000000000	0.234156000000000	0.233682000000000	0.233208000000000	0.232734000000000	0.232260000000000	0.231786000000000	0.231312000000000	0.230838000000000	0.230364000000000	0.229890000000000	0.229416000000000	0.228942000000000	0.228468000000000	0.227994000000000	0.227520000000000	0.227046000000000	0.226572000000000	0.226098000000000	0.225624000000000	0.225150000000000	0.224676000000000	0.224202000000000	0.223728000000000	0.223254000000000	0.222780000000000	0.222306000000000	0.221832000000000	0.221358000000000	0.220884000000000	0.220410000000000	0.219936000000000	0.219462000000000	0.218988000000000	0.218514000000000	0.218040000000000	0.217566000000000	0.217092000000000	0.216618000000000	0.216144000000000	0.215670000000000	0.215196000000000	0.214722000000000	0.214248000000000
0.238	0.238000000000000	0.237524000000000	0.237048000000000	0.236572000000000	0.236096000000000	0.235620000000000	0.235144000000000	0.234668000000000	0.234192000000000	0.233716000000000	0.233240000000000	0.232764000000000	0.232288000000000	0.231812000000000	0.231336000000000	0.230860000000000	0.230384000000000	0.229908000000000	0.229432000000000	0.228956000000000	0.228480000000000	0.228004000000000	0.227528000000000	0.227052000000000	0.226576000000000	0.226100000000000	0.225624000000000	0.225148000000000	0.224672000000000	0.224196000000000	0.223720000000000	0.223244000000000	0.222768000000000	0.222292000000000	0.221816000000000	0.221340000000000	0.220864000000000	0.220388000000000	0.219912000000000	0.219436000000000	0.218960000000000	0.218484000000000	0.218008000000000	0.217532000000000	0.217056000000000	0.216580000000000	0.216104000000000	0.215628000000000	0.215152000000000
0.239	0.239000000000000	0.238522000000000	0.238044000000000	0.237566000000000	0.237088000000000	0.236610000000000	0.236132000000000	0.235654000000000	0.235176000000000	0.234698000000000	0.234220000000000	0.233742000000000	0.233264000000000	0.232786000000000	0.232308000000000	0.231830000000000	0.231352000000000	0.230874000000000	0.230396000000000	0.229918000000000	0.229440000000000	0.228962000000000	0.228484000000000	0.228006000000000	0.227528000000000	0.227050000000000	0.226572000000000	0.226094000000000	0.225616000000000	0.225138000000000	0.224660000000000	0.224182000000000	0.223704000000000	0.223226000000000	0.222748000000000	0.222270000000000	0.221792000000000	0.221314000000000	0.220836000000000	0.220358000000000	0.219880000000000	0.219402000000000	0.218924000000000	0.218446000000000	0.217968000000000	0.217490000000000	0.217012000000000	0.216534000000000	0.216056000000000
0.24	0.240000000000000	0.239520000000000	0.239040000000000	0.238560000000000	0.238080000000000	0.237600000000000	0.237120000000000	0.236640000000000	0.236160000000000	0.235680000000000	0.235200000000000	0.234720000000000	0.234240000000000	0.233760000000000	0.233280000000000	0.232800000000000	0.232320000000000	0.231840000000000	0.231360000000000	0.230880000000000	0.230400000000000	0.229920000000000	0.229440000000000	0.228960000000000	0.228480000000000	0.228000000000000	0.227520000000000	0.227040000000000	0.226560000000000	0.226080000000000	0.225600000000000	0.225120000000000	0.224640000000000	0.224160000000000	0.223680000000000	0.223200000000000	0.222720000000000	0.222240000000000	0.221760000000000	0.221280000000000	0.220800000000000	0.220320000000000	0.219840000000000	0.219360000000000	0.218880000000000	0.218400000000000	0.217920000000000	0.217440000000000	0.216960000000000
0.241	0.241000000000000	0.240518000000000	0.240036000000000	0.239554000000000	0.239072000000000	0.238590000000000	0.238108000000000	0.237626000000000	0.237144000000000	0.236662000000000	0.236180000000000	0.235698000000000	0.235216000000000	0.234734000000000	0.234252000000000	0.233770000000000	0.233288000000000	0.232806000000000	0.232324000000000	0.231842000000000	0.231360000000000	0.230878000000000	0.230396000000000	0.229914000000000	0.229432000000000	0.228950000000000	0.228468000000000	0.227986000000000	0.227504000000000	0.227022000000000	0.226540000000000	0.226058000000000	0.225576000000000	0.225094000000000	0.224612000000000	0.224130000000000	0.223648000000000	0.223166000000000	0.222684000000000	0.222202000000000	0.221720000000000	0.221238000000000	0.220756000000000	0.220274000000000	0.219792000000000	0.219310000000000	0.218828000000000	0.218346000000000	0.217864000000000
0.242	0.242000000000000	0.241516000000000	0.241032000000000	0.240548000000000	0.240064000000000	0.239580000000000	0.239096000000000	0.238612000000000	0.238128000000000	0.237644000000000	0.237160000000000	0.236676000000000	0.236192000000000	0.235708000000000	0.235224000000000	0.234740000000000	0.234256000000000	0.233772000000000	0.233288000000000	0.232804000000000	0.232320000000000	0.231836000000000	0.231352000000000	0.230868000000000	0.230384000000000	0.229900000000000	0.229416000000000	0.228932000000000	0.228448000000000	0.227964000000000	0.227480000000000	0.226996000000000	0.226512000000000	0.226028000000000	0.225544000000000	0.225060000000000	0.224576000000000	0.224092000000000	0.223608000000000	0.223124000000000	0.222640000000000	0.222156000000000	0.221672000000000	0.221188000000000	0.220704000000000	0.220220000000000	0.219736000000000	0.219252000000000	0.218768000000000
0.243	0.243000000000000	0.242514000000000	0.242028000000000	0.241542000000000	0.241056000000000	0.240570000000000	0.240084000000000	0.239598000000000	0.239112000000000	0.238626000000000	0.238140000000000	0.237654000000000	0.237168000000000	0.236682000000000	0.236196000000000	0.235710000000000	0.235224000000000	0.234738000000000	0.234252000000000	0.233766000000000	0.233280000000000	0.232794000000000	0.232308000000000	0.231822000000000	0.231336000000000	0.230850000000000	0.230364000000000	0.229878000000000	0.229392000000000	0.228906000000000	0.228420000000000	0.227934000000000	0.227448000000000	0.226962000000000	0.226476000000000	0.225990000000000	0.225504000000000	0.225018000000000	0.224532000000000	0.224046000000000	0.223560000000000	0.223074000000000	0.222588000000000	0.222102000000000	0.221616000000000	0.221130000000000	0.220644000000000	0.220158000000000	0.219672000000000
0.244	0.244000000000000	0.243512000000000	0.243024000000000	0.242536000000000	0.242048000000000	0.241560000000000	0.241072000000000	0.240584000000000	0.240096000000000	0.239608000000000	0.239120000000000	0.238632000000000	0.238144000000000	0.237656000000000	0.237168000000000	0.236680000000000	0.236192000000000	0.235704000000000	0.235216000000000	0.234728000000000	0.234240000000000	0.233752000000000	0.233264000000000	0.232776000000000	0.232288000000000	0.231800000000000	0.231312000000000	0.230824000000000	0.230336000000000	0.229848000000000	0.229360000000000	0.228872000000000	0.228384000000000	0.227896000000000	0.227408000000000	0.226920000000000	0.226432000000000	0.225944000000000	0.225456000000000	0.224968000000000	0.224480000000000	0.223992000000000	0.223504000000000	0.223016000000000	0.222528000000000	0.222040000000000	0.221552000000000	0.221064000000000	0.220576000000000
0.245	0.245000000000000	0.244510000000000	0.244020000000000	0.243530000000000	0.243040000000000	0.242550000000000	0.242060000000000	0.241570000000000	0.241080000000000	0.240590000000000	0.240100000000000	0.239610000000000	0.239120000000000	0.238630000000000	0.238140000000000	0.237650000000000	0.237160000000000	0.236670000000000	0.236180000000000	0.235690000000000	0.235200000000000	0.234710000000000	0.234220000000000	0.233730000000000	0.233240000000000	0.232750000000000	0.232260000000000	0.231770000000000	0.231280000000000	0.230790000000000	0.230300000000000	0.229810000000000	0.229320000000000	0.228830000000000	0.228340000000000	0.227850000000000	0.227360000000000	0.226870000000000	0.226380000000000	0.225890000000000	0.225400000000000	0.224910000000000	0.224420000000000	0.223930000000000	0.223440000000000	0.222950000000000	0.222460000000000	0.221970000000000	0.221480000000000
0.246	0.246000000000000	0.245508000000000	0.245016000000000	0.244524000000000	0.244032000000000	0.243540000000000	0.243048000000000	0.242556000000000	0.242064000000000	0.241572000000000	0.241080000000000	0.240588000000000	0.240096000000000	0.239604000000000	0.239112000000000	0.238620000000000	0.238128000000000	0.237636000000000	0.237144000000000	0.236652000000000	0.236160000000000	0.235668000000000	0.235176000000000	0.234684000000000	0.234192000000000	0.233700000000000	0.233208000000000	0.232716000000000	0.232224000000000	0.231732000000000	0.231240000000000	0.230748000000000	0.230256000000000	0.229764000000000	0.229272000000000	0.228780000000000	0.228288000000000	0.227796000000000	0.227304000000000	0.226812000000000	0.226320000000000	0.225828000000000	0.225336000000000	0.224844000000000	0.224352000000000	0.223860000000000	0.223368000000000	0.222876000000000	0.222384000000000
0.247	0.247000000000000	0.246506000000000	0.246012000000000	0.245518000000000	0.245024000000000	0.244530000000000	0.244036000000000	0.243542000000000	0.243048000000000	0.242554000000000	0.242060000000000	0.241566000000000	0.241072000000000	0.240578000000000	0.240084000000000	0.239590000000000	0.239096000000000	0.238602000000000	0.238108000000000	0.237614000000000	0.237120000000000	0.236626000000000	0.236132000000000	0.235638000000000	0.235144000000000	0.234650000000000	0.234156000000000	0.233662000000000	0.233168000000000	0.232674000000000	0.232180000000000	0.231686000000000	0.231192000000000	0.230698000000000	0.230204000000000	0.229710000000000	0.229216000000000	0.228722000000000	0.228228000000000	0.227734000000000	0.227240000000000	0.226746000000000	0.226252000000000	0.225758000000000	0.225264000000000	0.224770000000000	0.224276000000000	0.223782000000000	0.223288000000000
0.248	0.248000000000000	0.247504000000000	0.247008000000000	0.246512000000000	0.246016000000000	0.245520000000000	0.245024000000000	0.244528000000000	0.244032000000000	0.243536000000000	0.243040000000000	0.242544000000000	0.242048000000000	0.241552000000000	0.241056000000000	0.240560000000000	0.240064000000000	0.239568000000000	0.239072000000000	0.238576000000000	0.238080000000000	0.237584000000000	0.237088000000000	0.236592000000000	0.236096000000000	0.235600000000000	0.235104000000000	0.234608000000000	0.234112000000000	0.233616000000000	0.233120000000000	0.232624000000000	0.232128000000000	0.231632000000000	0.231136000000000	0.230640000000000	0.230144000000000	0.229648000000000	0.229152000000000	0.228656000000000	0.228160000000000	0.227664000000000	0.227168000000000	0.226672000000000	0.226176000000000	0.225680000000000	0.225184000000000	0.224688000000000	0.224192000000000
0.249	0.249000000000000	0.248502000000000	0.248004000000000	0.247506000000000	0.247008000000000	0.246510000000000	0.246012000000000	0.245514000000000	0.245016000000000	0.244518000000000	0.244020000000000	0.243522000000000	0.243024000000000	0.242526000000000	0.242028000000000	0.241530000000000	0.241032000000000	0.240534000000000	0.240036000000000	0.239538000000000	0.239040000000000	0.238542000000000	0.238044000000000	0.237546000000000	0.237048000000000	0.236550000000000	0.236052000000000	0.235554000000000	0.235056000000000	0.234558000000000	0.234060000000000	0.233562000000000	0.233064000000000	0.232566000000000	0.232068000000000	0.231570000000000	0.231072000000000	0.230574000000000	0.230076000000000	0.229578000000000	0.229080000000000	0.228582000000000	0.228084000000000	0.227586000000000	0.227088000000000	0.226590000000000	0.226092000000000	0.225594000000000	0.225096000000000
0.25	0.250000000000000	0.249500000000000	0.249000000000000	0.248500000000000	0.248000000000000	0.247500000000000	0.247000000000000	0.246500000000000	0.246000000000000	0.245500000000000	0.245000000000000	0.244500000000000	0.244000000000000	0.243500000000000	0.243000000000000	0.242500000000000	0.242000000000000	0.241500000000000	0.241000000000000	0.240500000000000	0.240000000000000	0.239500000000000	0.239000000000000	0.238500000000000	0.238000000000000	0.237500000000000	0.237000000000000	0.236500000000000	0.236000000000000	0.235500000000000	0.235000000000000	0.234500000000000	0.234000000000000	0.233500000000000	0.233000000000000	0.232500000000000	0.232000000000000	0.231500000000000	0.231000000000000	0.230500000000000	0.230000000000000	0.229500000000000	0.229000000000000	0.228500000000000	0.228000000000000	0.227500000000000	0.227000000000000	0.226500000000000	0.226000000000000
0.251	0.251000000000000	0.250498000000000	0.249996000000000	0.249494000000000	0.248992000000000	0.248490000000000	0.247988000000000	0.247486000000000	0.246984000000000	0.246482000000000	0.245980000000000	0.245478000000000	0.244976000000000	0.244474000000000	0.243972000000000	0.243470000000000	0.242968000000000	0.242466000000000	0.241964000000000	0.241462000000000	0.240960000000000	0.240458000000000	0.239956000000000	0.239454000000000	0.238952000000000	0.238450000000000	0.237948000000000	0.237446000000000	0.236944000000000	0.236442000000000	0.235940000000000	0.235438000000000	0.234936000000000	0.234434000000000	0.233932000000000	0.233430000000000	0.232928000000000	0.232426000000000	0.231924000000000	0.231422000000000	0.230920000000000	0.230418000000000	0.229916000000000	0.229414000000000	0.228912000000000	0.228410000000000	0.227908000000000	0.227406000000000	0.226904000000000
0.252	0.252000000000000	0.251496000000000	0.250992000000000	0.250488000000000	0.249984000000000	0.249480000000000	0.248976000000000	0.248472000000000	0.247968000000000	0.247464000000000	0.246960000000000	0.246456000000000	0.245952000000000	0.245448000000000	0.244944000000000	0.244440000000000	0.243936000000000	0.243432000000000	0.242928000000000	0.242424000000000	0.241920000000000	0.241416000000000	0.240912000000000	0.240408000000000	0.239904000000000	0.239400000000000	0.238896000000000	0.238392000000000	0.237888000000000	0.237384000000000	0.236880000000000	0.236376000000000	0.235872000000000	0.235368000000000	0.234864000000000	0.234360000000000	0.233856000000000	0.233352000000000	0.232848000000000	0.232344000000000	0.231840000000000	0.231336000000000	0.230832000000000	0.230328000000000	0.229824000000000	0.229320000000000	0.228816000000000	0.228312000000000	0.227808000000000
0.253	0.253000000000000	0.252494000000000	0.251988000000000	0.251482000000000	0.250976000000000	0.250470000000000	0.249964000000000	0.249458000000000	0.248952000000000	0.248446000000000	0.247940000000000	0.247434000000000	0.246928000000000	0.246422000000000	0.245916000000000	0.245410000000000	0.244904000000000	0.244398000000000	0.243892000000000	0.243386000000000	0.242880000000000	0.242374000000000	0.241868000000000	0.241362000000000	0.240856000000000	0.240350000000000	0.239844000000000	0.239338000000000	0.238832000000000	0.238326000000000	0.237820000000000	0.237314000000000	0.236808000000000	0.236302000000000	0.235796000000000	0.235290000000000	0.234784000000000	0.234278000000000	0.233772000000000	0.233266000000000	0.232760000000000	0.232254000000000	0.231748000000000	0.231242000000000	0.230736000000000	0.230230000000000	0.229724000000000	0.229218000000000	0.228712000000000
0.254	0.254000000000000	0.253492000000000	0.252984000000000	0.252476000000000	0.251968000000000	0.251460000000000	0.250952000000000	0.250444000000000	0.249936000000000	0.249428000000000	0.248920000000000	0.248412000000000	0.247904000000000	0.247396000000000	0.246888000000000	0.246380000000000	0.245872000000000	0.245364000000000	0.244856000000000	0.244348000000000	0.243840000000000	0.243332000000000	0.242824000000000	0.242316000000000	0.241808000000000	0.241300000000000	0.240792000000000	0.240284000000000	0.239776000000000	0.239268000000000	0.238760000000000	0.238252000000000	0.237744000000000	0.237236000000000	0.236728000000000	0.236220000000000	0.235712000000000	0.235204000000000	0.234696000000000	0.234188000000000	0.233680000000000	0.233172000000000	0.232664000000000	0.232156000000000	0.231648000000000	0.231140000000000	0.230632000000000	0.230124000000000	0.229616000000000
0.255	0.255000000000000	0.254490000000000	0.253980000000000	0.253470000000000	0.252960000000000	0.252450000000000	0.251940000000000	0.251430000000000	0.250920000000000	0.250410000000000	0.249900000000000	0.249390000000000	0.248880000000000	0.248370000000000	0.247860000000000	0.247350000000000	0.246840000000000	0.246330000000000	0.245820000000000	0.245310000000000	0.244800000000000	0.244290000000000	0.243780000000000	0.243270000000000	0.242760000000000	0.242250000000000	0.241740000000000	0.241230000000000	0.240720000000000	0.240210000000000	0.239700000000000	0.239190000000000	0.238680000000000	0.238170000000000	0.237660000000000	0.237150000000000	0.236640000000000	0.236130000000000	0.235620000000000	0.235110000000000	0.234600000000000	0.234090000000000	0.233580000000000	0.233070000000000	0.232560000000000	0.232050000000000	0.231540000000000	0.231030000000000	0.230520000000000
0.256	0.256000000000000	0.255488000000000	0.254976000000000	0.254464000000000	0.253952000000000	0.253440000000000	0.252928000000000	0.252416000000000	0.251904000000000	0.251392000000000	0.250880000000000	0.250368000000000	0.249856000000000	0.249344000000000	0.248832000000000	0.248320000000000	0.247808000000000	0.247296000000000	0.246784000000000	0.246272000000000	0.245760000000000	0.245248000000000	0.244736000000000	0.244224000000000	0.243712000000000	0.243200000000000	0.242688000000000	0.242176000000000	0.241664000000000	0.241152000000000	0.240640000000000	0.240128000000000	0.239616000000000	0.239104000000000	0.238592000000000	0.238080000000000	0.237568000000000	0.237056000000000	0.236544000000000	0.236032000000000	0.235520000000000	0.235008000000000	0.234496000000000	0.233984000000000	0.233472000000000	0.232960000000000	0.232448000000000	0.231936000000000	0.231424000000000
0.257	0.257000000000000	0.256486000000000	0.255972000000000	0.255458000000000	0.254944000000000	0.254430000000000	0.253916000000000	0.253402000000000	0.252888000000000	0.252374000000000	0.251860000000000	0.251346000000000	0.250832000000000	0.250318000000000	0.249804000000000	0.249290000000000	0.248776000000000	0.248262000000000	0.247748000000000	0.247234000000000	0.246720000000000	0.246206000000000	0.245692000000000	0.245178000000000	0.244664000000000	0.244150000000000	0.243636000000000	0.243122000000000	0.242608000000000	0.242094000000000	0.241580000000000	0.241066000000000	0.240552000000000	0.240038000000000	0.239524000000000	0.239010000000000	0.238496000000000	0.237982000000000	0.237468000000000	0.236954000000000	0.236440000000000	0.235926000000000	0.235412000000000	0.234898000000000	0.234384000000000	0.233870000000000	0.233356000000000	0.232842000000000	0.232328000000000
0.258	0.258000000000000	0.257484000000000	0.256968000000000	0.256452000000000	0.255936000000000	0.255420000000000	0.254904000000000	0.254388000000000	0.253872000000000	0.253356000000000	0.252840000000000	0.252324000000000	0.251808000000000	0.251292000000000	0.250776000000000	0.250260000000000	0.249744000000000	0.249228000000000	0.248712000000000	0.248196000000000	0.247680000000000	0.247164000000000	0.246648000000000	0.246132000000000	0.245616000000000	0.245100000000000	0.244584000000000	0.244068000000000	0.243552000000000	0.243036000000000	0.242520000000000	0.242004000000000	0.241488000000000	0.240972000000000	0.240456000000000	0.239940000000000	0.239424000000000	0.238908000000000	0.238392000000000	0.237876000000000	0.237360000000000	0.236844000000000	0.236328000000000	0.235812000000000	0.235296000000000	0.234780000000000	0.234264000000000	0.233748000000000	0.233232000000000
0.259	0.259000000000000	0.258482000000000	0.257964000000000	0.257446000000000	0.256928000000000	0.256410000000000	0.255892000000000	0.255374000000000	0.254856000000000	0.254338000000000	0.253820000000000	0.253302000000000	0.252784000000000	0.252266000000000	0.251748000000000	0.251230000000000	0.250712000000000	0.250194000000000	0.249676000000000	0.249158000000000	0.248640000000000	0.248122000000000	0.247604000000000	0.247086000000000	0.246568000000000	0.246050000000000	0.245532000000000	0.245014000000000	0.244496000000000	0.243978000000000	0.243460000000000	0.242942000000000	0.242424000000000	0.241906000000000	0.241388000000000	0.240870000000000	0.240352000000000	0.239834000000000	0.239316000000000	0.238798000000000	0.238280000000000	0.237762000000000	0.237244000000000	0.236726000000000	0.236208000000000	0.235690000000000	0.235172000000000	0.234654000000000	0.234136000000000
0.26	0.260000000000000	0.259480000000000	0.258960000000000	0.258440000000000	0.257920000000000	0.257400000000000	0.256880000000000	0.256360000000000	0.255840000000000	0.255320000000000	0.254800000000000	0.254280000000000	0.253760000000000	0.253240000000000	0.252720000000000	0.252200000000000	0.251680000000000	0.251160000000000	0.250640000000000	0.250120000000000	0.249600000000000	0.249080000000000	0.248560000000000	0.248040000000000	0.247520000000000	0.247000000000000	0.246480000000000	0.245960000000000	0.245440000000000	0.244920000000000	0.244400000000000	0.243880000000000	0.243360000000000	0.242840000000000	0.242320000000000	0.241800000000000	0.241280000000000	0.240760000000000	0.240240000000000	0.239720000000000	0.239200000000000	0.238680000000000	0.238160000000000	0.237640000000000	0.237120000000000	0.236600000000000	0.236080000000000	0.235560000000000	0.235040000000000
0.261	0.261000000000000	0.260478000000000	0.259956000000000	0.259434000000000	0.258912000000000	0.258390000000000	0.257868000000000	0.257346000000000	0.256824000000000	0.256302000000000	0.255780000000000	0.255258000000000	0.254736000000000	0.254214000000000	0.253692000000000	0.253170000000000	0.252648000000000	0.252126000000000	0.251604000000000	0.251082000000000	0.250560000000000	0.250038000000000	0.249516000000000	0.248994000000000	0.248472000000000	0.247950000000000	0.247428000000000	0.246906000000000	0.246384000000000	0.245862000000000	0.245340000000000	0.244818000000000	0.244296000000000	0.243774000000000	0.243252000000000	0.242730000000000	0.242208000000000	0.241686000000000	0.241164000000000	0.240642000000000	0.240120000000000	0.239598000000000	0.239076000000000	0.238554000000000	0.238032000000000	0.237510000000000	0.236988000000000	0.236466000000000	0.235944000000000
0.262	0.262000000000000	0.261476000000000	0.260952000000000	0.260428000000000	0.259904000000000	0.259380000000000	0.258856000000000	0.258332000000000	0.257808000000000	0.257284000000000	0.256760000000000	0.256236000000000	0.255712000000000	0.255188000000000	0.254664000000000	0.254140000000000	0.253616000000000	0.253092000000000	0.252568000000000	0.252044000000000	0.251520000000000	0.250996000000000	0.250472000000000	0.249948000000000	0.249424000000000	0.248900000000000	0.248376000000000	0.247852000000000	0.247328000000000	0.246804000000000	0.246280000000000	0.245756000000000	0.245232000000000	0.244708000000000	0.244184000000000	0.243660000000000	0.243136000000000	0.242612000000000	0.242088000000000	0.241564000000000	0.241040000000000	0.240516000000000	0.239992000000000	0.239468000000000	0.238944000000000	0.238420000000000	0.237896000000000	0.237372000000000	0.236848000000000
0.263	0.263000000000000	0.262474000000000	0.261948000000000	0.261422000000000	0.260896000000000	0.260370000000000	0.259844000000000	0.259318000000000	0.258792000000000	0.258266000000000	0.257740000000000	0.257214000000000	0.256688000000000	0.256162000000000	0.255636000000000	0.255110000000000	0.254584000000000	0.254058000000000	0.253532000000000	0.253006000000000	0.252480000000000	0.251954000000000	0.251428000000000	0.250902000000000	0.250376000000000	0.249850000000000	0.249324000000000	0.248798000000000	0.248272000000000	0.247746000000000	0.247220000000000	0.246694000000000	0.246168000000000	0.245642000000000	0.245116000000000	0.244590000000000	0.244064000000000	0.243538000000000	0.243012000000000	0.242486000000000	0.241960000000000	0.241434000000000	0.240908000000000	0.240382000000000	0.239856000000000	0.239330000000000	0.238804000000000	0.238278000000000	0.237752000000000
0.264	0.264000000000000	0.263472000000000	0.262944000000000	0.262416000000000	0.261888000000000	0.261360000000000	0.260832000000000	0.260304000000000	0.259776000000000	0.259248000000000	0.258720000000000	0.258192000000000	0.257664000000000	0.257136000000000	0.256608000000000	0.256080000000000	0.255552000000000	0.255024000000000	0.254496000000000	0.253968000000000	0.253440000000000	0.252912000000000	0.252384000000000	0.251856000000000	0.251328000000000	0.250800000000000	0.250272000000000	0.249744000000000	0.249216000000000	0.248688000000000	0.248160000000000	0.247632000000000	0.247104000000000	0.246576000000000	0.246048000000000	0.245520000000000	0.244992000000000	0.244464000000000	0.243936000000000	0.243408000000000	0.242880000000000	0.242352000000000	0.241824000000000	0.241296000000000	0.240768000000000	0.240240000000000	0.239712000000000	0.239184000000000	0.238656000000000
0.265	0.265000000000000	0.264470000000000	0.263940000000000	0.263410000000000	0.262880000000000	0.262350000000000	0.261820000000000	0.261290000000000	0.260760000000000	0.260230000000000	0.259700000000000	0.259170000000000	0.258640000000000	0.258110000000000	0.257580000000000	0.257050000000000	0.256520000000000	0.255990000000000	0.255460000000000	0.254930000000000	0.254400000000000	0.253870000000000	0.253340000000000	0.252810000000000	0.252280000000000	0.251750000000000	0.251220000000000	0.250690000000000	0.250160000000000	0.249630000000000	0.249100000000000	0.248570000000000	0.248040000000000	0.247510000000000	0.246980000000000	0.246450000000000	0.245920000000000	0.245390000000000	0.244860000000000	0.244330000000000	0.243800000000000	0.243270000000000	0.242740000000000	0.242210000000000	0.241680000000000	0.241150000000000	0.240620000000000	0.240090000000000	0.239560000000000
0.266	0.266000000000000	0.265468000000000	0.264936000000000	0.264404000000000	0.263872000000000	0.263340000000000	0.262808000000000	0.262276000000000	0.261744000000000	0.261212000000000	0.260680000000000	0.260148000000000	0.259616000000000	0.259084000000000	0.258552000000000	0.258020000000000	0.257488000000000	0.256956000000000	0.256424000000000	0.255892000000000	0.255360000000000	0.254828000000000	0.254296000000000	0.253764000000000	0.253232000000000	0.252700000000000	0.252168000000000	0.251636000000000	0.251104000000000	0.250572000000000	0.250040000000000	0.249508000000000	0.248976000000000	0.248444000000000	0.247912000000000	0.247380000000000	0.246848000000000	0.246316000000000	0.245784000000000	0.245252000000000	0.244720000000000	0.244188000000000	0.243656000000000	0.243124000000000	0.242592000000000	0.242060000000000	0.241528000000000	0.240996000000000	0.240464000000000
0.267	0.267000000000000	0.266466000000000	0.265932000000000	0.265398000000000	0.264864000000000	0.264330000000000	0.263796000000000	0.263262000000000	0.262728000000000	0.262194000000000	0.261660000000000	0.261126000000000	0.260592000000000	0.260058000000000	0.259524000000000	0.258990000000000	0.258456000000000	0.257922000000000	0.257388000000000	0.256854000000000	0.256320000000000	0.255786000000000	0.255252000000000	0.254718000000000	0.254184000000000	0.253650000000000	0.253116000000000	0.252582000000000	0.252048000000000	0.251514000000000	0.250980000000000	0.250446000000000	0.249912000000000	0.249378000000000	0.248844000000000	0.248310000000000	0.247776000000000	0.247242000000000	0.246708000000000	0.246174000000000	0.245640000000000	0.245106000000000	0.244572000000000	0.244038000000000	0.243504000000000	0.242970000000000	0.242436000000000	0.241902000000000	0.241368000000000
0.268	0.268000000000000	0.267464000000000	0.266928000000000	0.266392000000000	0.265856000000000	0.265320000000000	0.264784000000000	0.264248000000000	0.263712000000000	0.263176000000000	0.262640000000000	0.262104000000000	0.261568000000000	0.261032000000000	0.260496000000000	0.259960000000000	0.259424000000000	0.258888000000000	0.258352000000000	0.257816000000000	0.257280000000000	0.256744000000000	0.256208000000000	0.255672000000000	0.255136000000000	0.254600000000000	0.254064000000000	0.253528000000000	0.252992000000000	0.252456000000000	0.251920000000000	0.251384000000000	0.250848000000000	0.250312000000000	0.249776000000000	0.249240000000000	0.248704000000000	0.248168000000000	0.247632000000000	0.247096000000000	0.246560000000000	0.246024000000000	0.245488000000000	0.244952000000000	0.244416000000000	0.243880000000000	0.243344000000000	0.242808000000000	0.242272000000000
0.269	0.269000000000000	0.268462000000000	0.267924000000000	0.267386000000000	0.266848000000000	0.266310000000000	0.265772000000000	0.265234000000000	0.264696000000000	0.264158000000000	0.263620000000000	0.263082000000000	0.262544000000000	0.262006000000000	0.261468000000000	0.260930000000000	0.260392000000000	0.259854000000000	0.259316000000000	0.258778000000000	0.258240000000000	0.257702000000000	0.257164000000000	0.256626000000000	0.256088000000000	0.255550000000000	0.255012000000000	0.254474000000000	0.253936000000000	0.253398000000000	0.252860000000000	0.252322000000000	0.251784000000000	0.251246000000000	0.250708000000000	0.250170000000000	0.249632000000000	0.249094000000000	0.248556000000000	0.248018000000000	0.247480000000000	0.246942000000000	0.246404000000000	0.245866000000000	0.245328000000000	0.244790000000000	0.244252000000000	0.243714000000000	0.243176000000000
0.27	0.270000000000000	0.269460000000000	0.268920000000000	0.268380000000000	0.267840000000000	0.267300000000000	0.266760000000000	0.266220000000000	0.265680000000000	0.265140000000000	0.264600000000000	0.264060000000000	0.263520000000000	0.262980000000000	0.262440000000000	0.261900000000000	0.261360000000000	0.260820000000000	0.260280000000000	0.259740000000000	0.259200000000000	0.258660000000000	0.258120000000000	0.257580000000000	0.257040000000000	0.256500000000000	0.255960000000000	0.255420000000000	0.254880000000000	0.254340000000000	0.253800000000000	0.253260000000000	0.252720000000000	0.252180000000000	0.251640000000000	0.251100000000000	0.250560000000000	0.250020000000000	0.249480000000000	0.248940000000000	0.248400000000000	0.247860000000000	0.247320000000000	0.246780000000000	0.246240000000000	0.245700000000000	0.245160000000000	0.244620000000000	0.244080000000000
0.271	0.271000000000000	0.270458000000000	0.269916000000000	0.269374000000000	0.268832000000000	0.268290000000000	0.267748000000000	0.267206000000000	0.266664000000000	0.266122000000000	0.265580000000000	0.265038000000000	0.264496000000000	0.263954000000000	0.263412000000000	0.262870000000000	0.262328000000000	0.261786000000000	0.261244000000000	0.260702000000000	0.260160000000000	0.259618000000000	0.259076000000000	0.258534000000000	0.257992000000000	0.257450000000000	0.256908000000000	0.256366000000000	0.255824000000000	0.255282000000000	0.254740000000000	0.254198000000000	0.253656000000000	0.253114000000000	0.252572000000000	0.252030000000000	0.251488000000000	0.250946000000000	0.250404000000000	0.249862000000000	0.249320000000000	0.248778000000000	0.248236000000000	0.247694000000000	0.247152000000000	0.246610000000000	0.246068000000000	0.245526000000000	0.244984000000000
0.272	0.272000000000000	0.271456000000000	0.270912000000000	0.270368000000000	0.269824000000000	0.269280000000000	0.268736000000000	0.268192000000000	0.267648000000000	0.267104000000000	0.266560000000000	0.266016000000000	0.265472000000000	0.264928000000000	0.264384000000000	0.263840000000000	0.263296000000000	0.262752000000000	0.262208000000000	0.261664000000000	0.261120000000000	0.260576000000000	0.260032000000000	0.259488000000000	0.258944000000000	0.258400000000000	0.257856000000000	0.257312000000000	0.256768000000000	0.256224000000000	0.255680000000000	0.255136000000000	0.254592000000000	0.254048000000000	0.253504000000000	0.252960000000000	0.252416000000000	0.251872000000000	0.251328000000000	0.250784000000000	0.250240000000000	0.249696000000000	0.249152000000000	0.248608000000000	0.248064000000000	0.247520000000000	0.246976000000000	0.246432000000000	0.245888000000000
0.273	0.273000000000000	0.272454000000000	0.271908000000000	0.271362000000000	0.270816000000000	0.270270000000000	0.269724000000000	0.269178000000000	0.268632000000000	0.268086000000000	0.267540000000000	0.266994000000000	0.266448000000000	0.265902000000000	0.265356000000000	0.264810000000000	0.264264000000000	0.263718000000000	0.263172000000000	0.262626000000000	0.262080000000000	0.261534000000000	0.260988000000000	0.260442000000000	0.259896000000000	0.259350000000000	0.258804000000000	0.258258000000000	0.257712000000000	0.257166000000000	0.256620000000000	0.256074000000000	0.255528000000000	0.254982000000000	0.254436000000000	0.253890000000000	0.253344000000000	0.252798000000000	0.252252000000000	0.251706000000000	0.251160000000000	0.250614000000000	0.250068000000000	0.249522000000000	0.248976000000000	0.248430000000000	0.247884000000000	0.247338000000000	0.246792000000000
0.274	0.274000000000000	0.273452000000000	0.272904000000000	0.272356000000000	0.271808000000000	0.271260000000000	0.270712000000000	0.270164000000000	0.269616000000000	0.269068000000000	0.268520000000000	0.267972000000000	0.267424000000000	0.266876000000000	0.266328000000000	0.265780000000000	0.265232000000000	0.264684000000000	0.264136000000000	0.263588000000000	0.263040000000000	0.262492000000000	0.261944000000000	0.261396000000000	0.260848000000000	0.260300000000000	0.259752000000000	0.259204000000000	0.258656000000000	0.258108000000000	0.257560000000000	0.257012000000000	0.256464000000000	0.255916000000000	0.255368000000000	0.254820000000000	0.254272000000000	0.253724000000000	0.253176000000000	0.252628000000000	0.252080000000000	0.251532000000000	0.250984000000000	0.250436000000000	0.249888000000000	0.249340000000000	0.248792000000000	0.248244000000000	0.247696000000000
0.275	0.275000000000000	0.274450000000000	0.273900000000000	0.273350000000000	0.272800000000000	0.272250000000000	0.271700000000000	0.271150000000000	0.270600000000000	0.270050000000000	0.269500000000000	0.268950000000000	0.268400000000000	0.267850000000000	0.267300000000000	0.266750000000000	0.266200000000000	0.265650000000000	0.265100000000000	0.264550000000000	0.264000000000000	0.263450000000000	0.262900000000000	0.262350000000000	0.261800000000000	0.261250000000000	0.260700000000000	0.260150000000000	0.259600000000000	0.259050000000000	0.258500000000000	0.257950000000000	0.257400000000000	0.256850000000000	0.256300000000000	0.255750000000000	0.255200000000000	0.254650000000000	0.254100000000000	0.253550000000000	0.253000000000000	0.252450000000000	0.251900000000000	0.251350000000000	0.250800000000000	0.250250000000000	0.249700000000000	0.249150000000000	0.248600000000000
0.276	0.276000000000000	0.275448000000000	0.274896000000000	0.274344000000000	0.273792000000000	0.273240000000000	0.272688000000000	0.272136000000000	0.271584000000000	0.271032000000000	0.270480000000000	0.269928000000000	0.269376000000000	0.268824000000000	0.268272000000000	0.267720000000000	0.267168000000000	0.266616000000000	0.266064000000000	0.265512000000000	0.264960000000000	0.264408000000000	0.263856000000000	0.263304000000000	0.262752000000000	0.262200000000000	0.261648000000000	0.261096000000000	0.260544000000000	0.259992000000000	0.259440000000000	0.258888000000000	0.258336000000000	0.257784000000000	0.257232000000000	0.256680000000000	0.256128000000000	0.255576000000000	0.255024000000000	0.254472000000000	0.253920000000000	0.253368000000000	0.252816000000000	0.252264000000000	0.251712000000000	0.251160000000000	0.250608000000000	0.250056000000000	0.249504000000000
0.277	0.277000000000000	0.276446000000000	0.275892000000000	0.275338000000000	0.274784000000000	0.274230000000000	0.273676000000000	0.273122000000000	0.272568000000000	0.272014000000000	0.271460000000000	0.270906000000000	0.270352000000000	0.269798000000000	0.269244000000000	0.268690000000000	0.268136000000000	0.267582000000000	0.267028000000000	0.266474000000000	0.265920000000000	0.265366000000000	0.264812000000000	0.264258000000000	0.263704000000000	0.263150000000000	0.262596000000000	0.262042000000000	0.261488000000000	0.260934000000000	0.260380000000000	0.259826000000000	0.259272000000000	0.258718000000000	0.258164000000000	0.257610000000000	0.257056000000000	0.256502000000000	0.255948000000000	0.255394000000000	0.254840000000000	0.254286000000000	0.253732000000000	0.253178000000000	0.252624000000000	0.252070000000000	0.251516000000000	0.250962000000000	0.250408000000000
0.278	0.278000000000000	0.277444000000000	0.276888000000000	0.276332000000000	0.275776000000000	0.275220000000000	0.274664000000000	0.274108000000000	0.273552000000000	0.272996000000000	0.272440000000000	0.271884000000000	0.271328000000000	0.270772000000000	0.270216000000000	0.269660000000000	0.269104000000000	0.268548000000000	0.267992000000000	0.267436000000000	0.266880000000000	0.266324000000000	0.265768000000000	0.265212000000000	0.264656000000000	0.264100000000000	0.263544000000000	0.262988000000000	0.262432000000000	0.261876000000000	0.261320000000000	0.260764000000000	0.260208000000000	0.259652000000000	0.259096000000000	0.258540000000000	0.257984000000000	0.257428000000000	0.256872000000000	0.256316000000000	0.255760000000000	0.255204000000000	0.254648000000000	0.254092000000000	0.253536000000000	0.252980000000000	0.252424000000000	0.251868000000000	0.251312000000000
0.279	0.279000000000000	0.278442000000000	0.277884000000000	0.277326000000000	0.276768000000000	0.276210000000000	0.275652000000000	0.275094000000000	0.274536000000000	0.273978000000000	0.273420000000000	0.272862000000000	0.272304000000000	0.271746000000000	0.271188000000000	0.270630000000000	0.270072000000000	0.269514000000000	0.268956000000000	0.268398000000000	0.267840000000000	0.267282000000000	0.266724000000000	0.266166000000000	0.265608000000000	0.265050000000000	0.264492000000000	0.263934000000000	0.263376000000000	0.262818000000000	0.262260000000000	0.261702000000000	0.261144000000000	0.260586000000000	0.260028000000000	0.259470000000000	0.258912000000000	0.258354000000000	0.257796000000000	0.257238000000000	0.256680000000000	0.256122000000000	0.255564000000000	0.255006000000000	0.254448000000000	0.253890000000000	0.253332000000000	0.252774000000000	0.252216000000000
0.28	0.280000000000000	0.279440000000000	0.278880000000000	0.278320000000000	0.277760000000000	0.277200000000000	0.276640000000000	0.276080000000000	0.275520000000000	0.274960000000000	0.274400000000000	0.273840000000000	0.273280000000000	0.272720000000000	0.272160000000000	0.271600000000000	0.271040000000000	0.270480000000000	0.269920000000000	0.269360000000000	0.268800000000000	0.268240000000000	0.267680000000000	0.267120000000000	0.266560000000000	0.266000000000000	0.265440000000000	0.264880000000000	0.264320000000000	0.263760000000000	0.263200000000000	0.262640000000000	0.262080000000000	0.261520000000000	0.260960000000000	0.260400000000000	0.259840000000000	0.259280000000000	0.258720000000000	0.258160000000000	0.257600000000000	0.257040000000000	0.256480000000000	0.255920000000000	0.255360000000000	0.254800000000000	0.254240000000000	0.253680000000000	0.253120000000000
0.281	0.281000000000000	0.280438000000000	0.279876000000000	0.279314000000000	0.278752000000000	0.278190000000000	0.277628000000000	0.277066000000000	0.276504000000000	0.275942000000000	0.275380000000000	0.274818000000000	0.274256000000000	0.273694000000000	0.273132000000000	0.272570000000000	0.272008000000000	0.271446000000000	0.270884000000000	0.270322000000000	0.269760000000000	0.269198000000000	0.268636000000000	0.268074000000000	0.267512000000000	0.266950000000000	0.266388000000000	0.265826000000000	0.265264000000000	0.264702000000000	0.264140000000000	0.263578000000000	0.263016000000000	0.262454000000000	0.261892000000000	0.261330000000000	0.260768000000000	0.260206000000000	0.259644000000000	0.259082000000000	0.258520000000000	0.257958000000000	0.257396000000000	0.256834000000000	0.256272000000000	0.255710000000000	0.255148000000000	0.254586000000000	0.254024000000000
0.282	0.282000000000000	0.281436000000000	0.280872000000000	0.280308000000000	0.279744000000000	0.279180000000000	0.278616000000000	0.278052000000000	0.277488000000000	0.276924000000000	0.276360000000000	0.275796000000000	0.275232000000000	0.274668000000000	0.274104000000000	0.273540000000000	0.272976000000000	0.272412000000000	0.271848000000000	0.271284000000000	0.270720000000000	0.270156000000000	0.269592000000000	0.269028000000000	0.268464000000000	0.267900000000000	0.267336000000000	0.266772000000000	0.266208000000000	0.265644000000000	0.265080000000000	0.264516000000000	0.263952000000000	0.263388000000000	0.262824000000000	0.262260000000000	0.261696000000000	0.261132000000000	0.260568000000000	0.260004000000000	0.259440000000000	0.258876000000000	0.258312000000000	0.257748000000000	0.257184000000000	0.256620000000000	0.256056000000000	0.255492000000000	0.254928000000000
0.283	0.283000000000000	0.282434000000000	0.281868000000000	0.281302000000000	0.280736000000000	0.280170000000000	0.279604000000000	0.279038000000000	0.278472000000000	0.277906000000000	0.277340000000000	0.276774000000000	0.276208000000000	0.275642000000000	0.275076000000000	0.274510000000000	0.273944000000000	0.273378000000000	0.272812000000000	0.272246000000000	0.271680000000000	0.271114000000000	0.270548000000000	0.269982000000000	0.269416000000000	0.268850000000000	0.268284000000000	0.267718000000000	0.267152000000000	0.266586000000000	0.266020000000000	0.265454000000000	0.264888000000000	0.264322000000000	0.263756000000000	0.263190000000000	0.262624000000000	0.262058000000000	0.261492000000000	0.260926000000000	0.260360000000000	0.259794000000000	0.259228000000000	0.258662000000000	0.258096000000000	0.257530000000000	0.256964000000000	0.256398000000000	0.255832000000000
0.284	0.284000000000000	0.283432000000000	0.282864000000000	0.282296000000000	0.281728000000000	0.281160000000000	0.280592000000000	0.280024000000000	0.279456000000000	0.278888000000000	0.278320000000000	0.277752000000000	0.277184000000000	0.276616000000000	0.276048000000000	0.275480000000000	0.274912000000000	0.274344000000000	0.273776000000000	0.273208000000000	0.272640000000000	0.272072000000000	0.271504000000000	0.270936000000000	0.270368000000000	0.269800000000000	0.269232000000000	0.268664000000000	0.268096000000000	0.267528000000000	0.266960000000000	0.266392000000000	0.265824000000000	0.265256000000000	0.264688000000000	0.264120000000000	0.263552000000000	0.262984000000000	0.262416000000000	0.261848000000000	0.261280000000000	0.260712000000000	0.260144000000000	0.259576000000000	0.259008000000000	0.258440000000000	0.257872000000000	0.257304000000000	0.256736000000000
0.285	0.285000000000000	0.284430000000000	0.283860000000000	0.283290000000000	0.282720000000000	0.282150000000000	0.281580000000000	0.281010000000000	0.280440000000000	0.279870000000000	0.279300000000000	0.278730000000000	0.278160000000000	0.277590000000000	0.277020000000000	0.276450000000000	0.275880000000000	0.275310000000000	0.274740000000000	0.274170000000000	0.273600000000000	0.273030000000000	0.272460000000000	0.271890000000000	0.271320000000000	0.270750000000000	0.270180000000000	0.269610000000000	0.269040000000000	0.268470000000000	0.267900000000000	0.267330000000000	0.266760000000000	0.266190000000000	0.265620000000000	0.265050000000000	0.264480000000000	0.263910000000000	0.263340000000000	0.262770000000000	0.262200000000000	0.261630000000000	0.261060000000000	0.260490000000000	0.259920000000000	0.259350000000000	0.258780000000000	0.258210000000000	0.257640000000000
0.286	0.286000000000000	0.285428000000000	0.284856000000000	0.284284000000000	0.283712000000000	0.283140000000000	0.282568000000000	0.281996000000000	0.281424000000000	0.280852000000000	0.280280000000000	0.279708000000000	0.279136000000000	0.278564000000000	0.277992000000000	0.277420000000000	0.276848000000000	0.276276000000000	0.275704000000000	0.275132000000000	0.274560000000000	0.273988000000000	0.273416000000000	0.272844000000000	0.272272000000000	0.271700000000000	0.271128000000000	0.270556000000000	0.269984000000000	0.269412000000000	0.268840000000000	0.268268000000000	0.267696000000000	0.267124000000000	0.266552000000000	0.265980000000000	0.265408000000000	0.264836000000000	0.264264000000000	0.263692000000000	0.263120000000000	0.262548000000000	0.261976000000000	0.261404000000000	0.260832000000000	0.260260000000000	0.259688000000000	0.259116000000000	0.258544000000000
0.287	0.287000000000000	0.286426000000000	0.285852000000000	0.285278000000000	0.284704000000000	0.284130000000000	0.283556000000000	0.282982000000000	0.282408000000000	0.281834000000000	0.281260000000000	0.280686000000000	0.280112000000000	0.279538000000000	0.278964000000000	0.278390000000000	0.277816000000000	0.277242000000000	0.276668000000000	0.276094000000000	0.275520000000000	0.274946000000000	0.274372000000000	0.273798000000000	0.273224000000000	0.272650000000000	0.272076000000000	0.271502000000000	0.270928000000000	0.270354000000000	0.269780000000000	0.269206000000000	0.268632000000000	0.268058000000000	0.267484000000000	0.266910000000000	0.266336000000000	0.265762000000000	0.265188000000000	0.264614000000000	0.264040000000000	0.263466000000000	0.262892000000000	0.262318000000000	0.261744000000000	0.261170000000000	0.260596000000000	0.260022000000000	0.259448000000000
0.288	0.288000000000000	0.287424000000000	0.286848000000000	0.286272000000000	0.285696000000000	0.285120000000000	0.284544000000000	0.283968000000000	0.283392000000000	0.282816000000000	0.282240000000000	0.281664000000000	0.281088000000000	0.280512000000000	0.279936000000000	0.279360000000000	0.278784000000000	0.278208000000000	0.277632000000000	0.277056000000000	0.276480000000000	0.275904000000000	0.275328000000000	0.274752000000000	0.274176000000000	0.273600000000000	0.273024000000000	0.272448000000000	0.271872000000000	0.271296000000000	0.270720000000000	0.270144000000000	0.269568000000000	0.268992000000000	0.268416000000000	0.267840000000000	0.267264000000000	0.266688000000000	0.266112000000000	0.265536000000000	0.264960000000000	0.264384000000000	0.263808000000000	0.263232000000000	0.262656000000000	0.262080000000000	0.261504000000000	0.260928000000000	0.260352000000000
0.289	0.289000000000000	0.288422000000000	0.287844000000000	0.287266000000000	0.286688000000000	0.286110000000000	0.285532000000000	0.284954000000000	0.284376000000000	0.283798000000000	0.283220000000000	0.282642000000000	0.282064000000000	0.281486000000000	0.280908000000000	0.280330000000000	0.279752000000000	0.279174000000000	0.278596000000000	0.278018000000000	0.277440000000000	0.276862000000000	0.276284000000000	0.275706000000000	0.275128000000000	0.274550000000000	0.273972000000000	0.273394000000000	0.272816000000000	0.272238000000000	0.271660000000000	0.271082000000000	0.270504000000000	0.269926000000000	0.269348000000000	0.268770000000000	0.268192000000000	0.267614000000000	0.267036000000000	0.266458000000000	0.265880000000000	0.265302000000000	0.264724000000000	0.264146000000000	0.263568000000000	0.262990000000000	0.262412000000000	0.261834000000000	0.261256000000000
0.29	0.290000000000000	0.289420000000000	0.288840000000000	0.288260000000000	0.287680000000000	0.287100000000000	0.286520000000000	0.285940000000000	0.285360000000000	0.284780000000000	0.284200000000000	0.283620000000000	0.283040000000000	0.282460000000000	0.281880000000000	0.281300000000000	0.280720000000000	0.280140000000000	0.279560000000000	0.278980000000000	0.278400000000000	0.277820000000000	0.277240000000000	0.276660000000000	0.276080000000000	0.275500000000000	0.274920000000000	0.274340000000000	0.273760000000000	0.273180000000000	0.272600000000000	0.272020000000000	0.271440000000000	0.270860000000000	0.270280000000000	0.269700000000000	0.269120000000000	0.268540000000000	0.267960000000000	0.267380000000000	0.266800000000000	0.266220000000000	0.265640000000000	0.265060000000000	0.264480000000000	0.263900000000000	0.263320000000000	0.262740000000000	0.262160000000000
0.291	0.291000000000000	0.290418000000000	0.289836000000000	0.289254000000000	0.288672000000000	0.288090000000000	0.287508000000000	0.286926000000000	0.286344000000000	0.285762000000000	0.285180000000000	0.284598000000000	0.284016000000000	0.283434000000000	0.282852000000000	0.282270000000000	0.281688000000000	0.281106000000000	0.280524000000000	0.279942000000000	0.279360000000000	0.278778000000000	0.278196000000000	0.277614000000000	0.277032000000000	0.276450000000000	0.275868000000000	0.275286000000000	0.274704000000000	0.274122000000000	0.273540000000000	0.272958000000000	0.272376000000000	0.271794000000000	0.271212000000000	0.270630000000000	0.270048000000000	0.269466000000000	0.268884000000000	0.268302000000000	0.267720000000000	0.267138000000000	0.266556000000000	0.265974000000000	0.265392000000000	0.264810000000000	0.264228000000000	0.263646000000000	0.263064000000000
0.292	0.292000000000000	0.291416000000000	0.290832000000000	0.290248000000000	0.289664000000000	0.289080000000000	0.288496000000000	0.287912000000000	0.287328000000000	0.286744000000000	0.286160000000000	0.285576000000000	0.284992000000000	0.284408000000000	0.283824000000000	0.283240000000000	0.282656000000000	0.282072000000000	0.281488000000000	0.280904000000000	0.280320000000000	0.279736000000000	0.279152000000000	0.278568000000000	0.277984000000000	0.277400000000000	0.276816000000000	0.276232000000000	0.275648000000000	0.275064000000000	0.274480000000000	0.273896000000000	0.273312000000000	0.272728000000000	0.272144000000000	0.271560000000000	0.270976000000000	0.270392000000000	0.269808000000000	0.269224000000000	0.268640000000000	0.268056000000000	0.267472000000000	0.266888000000000	0.266304000000000	0.265720000000000	0.265136000000000	0.264552000000000	0.263968000000000
0.293	0.293000000000000	0.292414000000000	0.291828000000000	0.291242000000000	0.290656000000000	0.290070000000000	0.289484000000000	0.288898000000000	0.288312000000000	0.287726000000000	0.287140000000000	0.286554000000000	0.285968000000000	0.285382000000000	0.284796000000000	0.284210000000000	0.283624000000000	0.283038000000000	0.282452000000000	0.281866000000000	0.281280000000000	0.280694000000000	0.280108000000000	0.279522000000000	0.278936000000000	0.278350000000000	0.277764000000000	0.277178000000000	0.276592000000000	0.276006000000000	0.275420000000000	0.274834000000000	0.274248000000000	0.273662000000000	0.273076000000000	0.272490000000000	0.271904000000000	0.271318000000000	0.270732000000000	0.270146000000000	0.269560000000000	0.268974000000000	0.268388000000000	0.267802000000000	0.267216000000000	0.266630000000000	0.266044000000000	0.265458000000000	0.264872000000000
0.294	0.294000000000000	0.293412000000000	0.292824000000000	0.292236000000000	0.291648000000000	0.291060000000000	0.290472000000000	0.289884000000000	0.289296000000000	0.288708000000000	0.288120000000000	0.287532000000000	0.286944000000000	0.286356000000000	0.285768000000000	0.285180000000000	0.284592000000000	0.284004000000000	0.283416000000000	0.282828000000000	0.282240000000000	0.281652000000000	0.281064000000000	0.280476000000000	0.279888000000000	0.279300000000000	0.278712000000000	0.278124000000000	0.277536000000000	0.276948000000000	0.276360000000000	0.275772000000000	0.275184000000000	0.274596000000000	0.274008000000000	0.273420000000000	0.272832000000000	0.272244000000000	0.271656000000000	0.271068000000000	0.270480000000000	0.269892000000000	0.269304000000000	0.268716000000000	0.268128000000000	0.267540000000000	0.266952000000000	0.266364000000000	0.265776000000000
0.295	0.295000000000000	0.294410000000000	0.293820000000000	0.293230000000000	0.292640000000000	0.292050000000000	0.291460000000000	0.290870000000000	0.290280000000000	0.289690000000000	0.289100000000000	0.288510000000000	0.287920000000000	0.287330000000000	0.286740000000000	0.286150000000000	0.285560000000000	0.284970000000000	0.284380000000000	0.283790000000000	0.283200000000000	0.282610000000000	0.282020000000000	0.281430000000000	0.280840000000000	0.280250000000000	0.279660000000000	0.279070000000000	0.278480000000000	0.277890000000000	0.277300000000000	0.276710000000000	0.276120000000000	0.275530000000000	0.274940000000000	0.274350000000000	0.273760000000000	0.273170000000000	0.272580000000000	0.271990000000000	0.271400000000000	0.270810000000000	0.270220000000000	0.269630000000000	0.269040000000000	0.268450000000000	0.267860000000000	0.267270000000000	0.266680000000000
0.296	0.296000000000000	0.295408000000000	0.294816000000000	0.294224000000000	0.293632000000000	0.293040000000000	0.292448000000000	0.291856000000000	0.291264000000000	0.290672000000000	0.290080000000000	0.289488000000000	0.288896000000000	0.288304000000000	0.287712000000000	0.287120000000000	0.286528000000000	0.285936000000000	0.285344000000000	0.284752000000000	0.284160000000000	0.283568000000000	0.282976000000000	0.282384000000000	0.281792000000000	0.281200000000000	0.280608000000000	0.280016000000000	0.279424000000000	0.278832000000000	0.278240000000000	0.277648000000000	0.277056000000000	0.276464000000000	0.275872000000000	0.275280000000000	0.274688000000000	0.274096000000000	0.273504000000000	0.272912000000000	0.272320000000000	0.271728000000000	0.271136000000000	0.270544000000000	0.269952000000000	0.269360000000000	0.268768000000000	0.268176000000000	0.267584000000000
0.297	0.297000000000000	0.296406000000000	0.295812000000000	0.295218000000000	0.294624000000000	0.294030000000000	0.293436000000000	0.292842000000000	0.292248000000000	0.291654000000000	0.291060000000000	0.290466000000000	0.289872000000000	0.289278000000000	0.288684000000000	0.288090000000000	0.287496000000000	0.286902000000000	0.286308000000000	0.285714000000000	0.285120000000000	0.284526000000000	0.283932000000000	0.283338000000000	0.282744000000000	0.282150000000000	0.281556000000000	0.280962000000000	0.280368000000000	0.279774000000000	0.279180000000000	0.278586000000000	0.277992000000000	0.277398000000000	0.276804000000000	0.276210000000000	0.275616000000000	0.275022000000000	0.274428000000000	0.273834000000000	0.273240000000000	0.272646000000000	0.272052000000000	0.271458000000000	0.270864000000000	0.270270000000000	0.269676000000000	0.269082000000000	0.268488000000000
0.298	0.298000000000000	0.297404000000000	0.296808000000000	0.296212000000000	0.295616000000000	0.295020000000000	0.294424000000000	0.293828000000000	0.293232000000000	0.292636000000000	0.292040000000000	0.291444000000000	0.290848000000000	0.290252000000000	0.289656000000000	0.289060000000000	0.288464000000000	0.287868000000000	0.287272000000000	0.286676000000000	0.286080000000000	0.285484000000000	0.284888000000000	0.284292000000000	0.283696000000000	0.283100000000000	0.282504000000000	0.281908000000000	0.281312000000000	0.280716000000000	0.280120000000000	0.279524000000000	0.278928000000000	0.278332000000000	0.277736000000000	0.277140000000000	0.276544000000000	0.275948000000000	0.275352000000000	0.274756000000000	0.274160000000000	0.273564000000000	0.272968000000000	0.272372000000000	0.271776000000000	0.271180000000000	0.270584000000000	0.269988000000000	0.269392000000000
0.299	0.299000000000000	0.298402000000000	0.297804000000000	0.297206000000000	0.296608000000000	0.296010000000000	0.295412000000000	0.294814000000000	0.294216000000000	0.293618000000000	0.293020000000000	0.292422000000000	0.291824000000000	0.291226000000000	0.290628000000000	0.290030000000000	0.289432000000000	0.288834000000000	0.288236000000000	0.287638000000000	0.287040000000000	0.286442000000000	0.285844000000000	0.285246000000000	0.284648000000000	0.284050000000000	0.283452000000000	0.282854000000000	0.282256000000000	0.281658000000000	0.281060000000000	0.280462000000000	0.279864000000000	0.279266000000000	0.278668000000000	0.278070000000000	0.277472000000000	0.276874000000000	0.276276000000000	0.275678000000000	0.275080000000000	0.274482000000000	0.273884000000000	0.273286000000000	0.272688000000000	0.272090000000000	0.271492000000000	0.270894000000000	0.270296000000000
0.3	0.300000000000000	0.299400000000000	0.298800000000000	0.298200000000000	0.297600000000000	0.297000000000000	0.296400000000000	0.295800000000000	0.295200000000000	0.294600000000000	0.294000000000000	0.293400000000000	0.292800000000000	0.292200000000000	0.291600000000000	0.291000000000000	0.290400000000000	0.289800000000000	0.289200000000000	0.288600000000000	0.288000000000000	0.287400000000000	0.286800000000000	0.286200000000000	0.285600000000000	0.285000000000000	0.284400000000000	0.283800000000000	0.283200000000000	0.282600000000000	0.282000000000000	0.281400000000000	0.280800000000000	0.280200000000000	0.279600000000000	0.279000000000000	0.278400000000000	0.277800000000000	0.277200000000000	0.276600000000000	0.276000000000000	0.275400000000000	0.274800000000000	0.274200000000000	0.273600000000000	0.273000000000000	0.272400000000000	0.271800000000000	0.271200000000000
0.301	0.301000000000000	0.300398000000000	0.299796000000000	0.299194000000000	0.298592000000000	0.297990000000000	0.297388000000000	0.296786000000000	0.296184000000000	0.295582000000000	0.294980000000000	0.294378000000000	0.293776000000000	0.293174000000000	0.292572000000000	0.291970000000000	0.291368000000000	0.290766000000000	0.290164000000000	0.289562000000000	0.288960000000000	0.288358000000000	0.287756000000000	0.287154000000000	0.286552000000000	0.285950000000000	0.285348000000000	0.284746000000000	0.284144000000000	0.283542000000000	0.282940000000000	0.282338000000000	0.281736000000000	0.281134000000000	0.280532000000000	0.279930000000000	0.279328000000000	0.278726000000000	0.278124000000000	0.277522000000000	0.276920000000000	0.276318000000000	0.275716000000000	0.275114000000000	0.274512000000000	0.273910000000000	0.273308000000000	0.272706000000000	0.272104000000000
0.302	0.302000000000000	0.301396000000000	0.300792000000000	0.300188000000000	0.299584000000000	0.298980000000000	0.298376000000000	0.297772000000000	0.297168000000000	0.296564000000000	0.295960000000000	0.295356000000000	0.294752000000000	0.294148000000000	0.293544000000000	0.292940000000000	0.292336000000000	0.291732000000000	0.291128000000000	0.290524000000000	0.289920000000000	0.289316000000000	0.288712000000000	0.288108000000000	0.287504000000000	0.286900000000000	0.286296000000000	0.285692000000000	0.285088000000000	0.284484000000000	0.283880000000000	0.283276000000000	0.282672000000000	0.282068000000000	0.281464000000000	0.280860000000000	0.280256000000000	0.279652000000000	0.279048000000000	0.278444000000000	0.277840000000000	0.277236000000000	0.276632000000000	0.276028000000000	0.275424000000000	0.274820000000000	0.274216000000000	0.273612000000000	0.273008000000000
0.303	0.303000000000000	0.302394000000000	0.301788000000000	0.301182000000000	0.300576000000000	0.299970000000000	0.299364000000000	0.298758000000000	0.298152000000000	0.297546000000000	0.296940000000000	0.296334000000000	0.295728000000000	0.295122000000000	0.294516000000000	0.293910000000000	0.293304000000000	0.292698000000000	0.292092000000000	0.291486000000000	0.290880000000000	0.290274000000000	0.289668000000000	0.289062000000000	0.288456000000000	0.287850000000000	0.287244000000000	0.286638000000000	0.286032000000000	0.285426000000000	0.284820000000000	0.284214000000000	0.283608000000000	0.283002000000000	0.282396000000000	0.281790000000000	0.281184000000000	0.280578000000000	0.279972000000000	0.279366000000000	0.278760000000000	0.278154000000000	0.277548000000000	0.276942000000000	0.276336000000000	0.275730000000000	0.275124000000000	0.274518000000000	0.273912000000000
0.304	0.304000000000000	0.303392000000000	0.302784000000000	0.302176000000000	0.301568000000000	0.300960000000000	0.300352000000000	0.299744000000000	0.299136000000000	0.298528000000000	0.297920000000000	0.297312000000000	0.296704000000000	0.296096000000000	0.295488000000000	0.294880000000000	0.294272000000000	0.293664000000000	0.293056000000000	0.292448000000000	0.291840000000000	0.291232000000000	0.290624000000000	0.290016000000000	0.289408000000000	0.288800000000000	0.288192000000000	0.287584000000000	0.286976000000000	0.286368000000000	0.285760000000000	0.285152000000000	0.284544000000000	0.283936000000000	0.283328000000000	0.282720000000000	0.282112000000000	0.281504000000000	0.280896000000000	0.280288000000000	0.279680000000000	0.279072000000000	0.278464000000000	0.277856000000000	0.277248000000000	0.276640000000000	0.276032000000000	0.275424000000000	0.274816000000000
0.305	0.305000000000000	0.304390000000000	0.303780000000000	0.303170000000000	0.302560000000000	0.301950000000000	0.301340000000000	0.300730000000000	0.300120000000000	0.299510000000000	0.298900000000000	0.298290000000000	0.297680000000000	0.297070000000000	0.296460000000000	0.295850000000000	0.295240000000000	0.294630000000000	0.294020000000000	0.293410000000000	0.292800000000000	0.292190000000000	0.291580000000000	0.290970000000000	0.290360000000000	0.289750000000000	0.289140000000000	0.288530000000000	0.287920000000000	0.287310000000000	0.286700000000000	0.286090000000000	0.285480000000000	0.284870000000000	0.284260000000000	0.283650000000000	0.283040000000000	0.282430000000000	0.281820000000000	0.281210000000000	0.280600000000000	0.279990000000000	0.279380000000000	0.278770000000000	0.278160000000000	0.277550000000000	0.276940000000000	0.276330000000000	0.275720000000000
0.306	0.306000000000000	0.305388000000000	0.304776000000000	0.304164000000000	0.303552000000000	0.302940000000000	0.302328000000000	0.301716000000000	0.301104000000000	0.300492000000000	0.299880000000000	0.299268000000000	0.298656000000000	0.298044000000000	0.297432000000000	0.296820000000000	0.296208000000000	0.295596000000000	0.294984000000000	0.294372000000000	0.293760000000000	0.293148000000000	0.292536000000000	0.291924000000000	0.291312000000000	0.290700000000000	0.290088000000000	0.289476000000000	0.288864000000000	0.288252000000000	0.287640000000000	0.287028000000000	0.286416000000000	0.285804000000000	0.285192000000000	0.284580000000000	0.283968000000000	0.283356000000000	0.282744000000000	0.282132000000000	0.281520000000000	0.280908000000000	0.280296000000000	0.279684000000000	0.279072000000000	0.278460000000000	0.277848000000000	0.277236000000000	0.276624000000000
0.307	0.307000000000000	0.306386000000000	0.305772000000000	0.305158000000000	0.304544000000000	0.303930000000000	0.303316000000000	0.302702000000000	0.302088000000000	0.301474000000000	0.300860000000000	0.300246000000000	0.299632000000000	0.299018000000000	0.298404000000000	0.297790000000000	0.297176000000000	0.296562000000000	0.295948000000000	0.295334000000000	0.294720000000000	0.294106000000000	0.293492000000000	0.292878000000000	0.292264000000000	0.291650000000000	0.291036000000000	0.290422000000000	0.289808000000000	0.289194000000000	0.288580000000000	0.287966000000000	0.287352000000000	0.286738000000000	0.286124000000000	0.285510000000000	0.284896000000000	0.284282000000000	0.283668000000000	0.283054000000000	0.282440000000000	0.281826000000000	0.281212000000000	0.280598000000000	0.279984000000000	0.279370000000000	0.278756000000000	0.278142000000000	0.277528000000000
0.308	0.308000000000000	0.307384000000000	0.306768000000000	0.306152000000000	0.305536000000000	0.304920000000000	0.304304000000000	0.303688000000000	0.303072000000000	0.302456000000000	0.301840000000000	0.301224000000000	0.300608000000000	0.299992000000000	0.299376000000000	0.298760000000000	0.298144000000000	0.297528000000000	0.296912000000000	0.296296000000000	0.295680000000000	0.295064000000000	0.294448000000000	0.293832000000000	0.293216000000000	0.292600000000000	0.291984000000000	0.291368000000000	0.290752000000000	0.290136000000000	0.289520000000000	0.288904000000000	0.288288000000000	0.287672000000000	0.287056000000000	0.286440000000000	0.285824000000000	0.285208000000000	0.284592000000000	0.283976000000000	0.283360000000000	0.282744000000000	0.282128000000000	0.281512000000000	0.280896000000000	0.280280000000000	0.279664000000000	0.279048000000000	0.278432000000000
0.309	0.309000000000000	0.308382000000000	0.307764000000000	0.307146000000000	0.306528000000000	0.305910000000000	0.305292000000000	0.304674000000000	0.304056000000000	0.303438000000000	0.302820000000000	0.302202000000000	0.301584000000000	0.300966000000000	0.300348000000000	0.299730000000000	0.299112000000000	0.298494000000000	0.297876000000000	0.297258000000000	0.296640000000000	0.296022000000000	0.295404000000000	0.294786000000000	0.294168000000000	0.293550000000000	0.292932000000000	0.292314000000000	0.291696000000000	0.291078000000000	0.290460000000000	0.289842000000000	0.289224000000000	0.288606000000000	0.287988000000000	0.287370000000000	0.286752000000000	0.286134000000000	0.285516000000000	0.284898000000000	0.284280000000000	0.283662000000000	0.283044000000000	0.282426000000000	0.281808000000000	0.281190000000000	0.280572000000000	0.279954000000000	0.279336000000000
0.31	0.310000000000000	0.309380000000000	0.308760000000000	0.308140000000000	0.307520000000000	0.306900000000000	0.306280000000000	0.305660000000000	0.305040000000000	0.304420000000000	0.303800000000000	0.303180000000000	0.302560000000000	0.301940000000000	0.301320000000000	0.300700000000000	0.300080000000000	0.299460000000000	0.298840000000000	0.298220000000000	0.297600000000000	0.296980000000000	0.296360000000000	0.295740000000000	0.295120000000000	0.294500000000000	0.293880000000000	0.293260000000000	0.292640000000000	0.292020000000000	0.291400000000000	0.290780000000000	0.290160000000000	0.289540000000000	0.288920000000000	0.288300000000000	0.287680000000000	0.287060000000000	0.286440000000000	0.285820000000000	0.285200000000000	0.284580000000000	0.283960000000000	0.283340000000000	0.282720000000000	0.282100000000000	0.281480000000000	0.280860000000000	0.280240000000000
0.311	0.311000000000000	0.310378000000000	0.309756000000000	0.309134000000000	0.308512000000000	0.307890000000000	0.307268000000000	0.306646000000000	0.306024000000000	0.305402000000000	0.304780000000000	0.304158000000000	0.303536000000000	0.302914000000000	0.302292000000000	0.301670000000000	0.301048000000000	0.300426000000000	0.299804000000000	0.299182000000000	0.298560000000000	0.297938000000000	0.297316000000000	0.296694000000000	0.296072000000000	0.295450000000000	0.294828000000000	0.294206000000000	0.293584000000000	0.292962000000000	0.292340000000000	0.291718000000000	0.291096000000000	0.290474000000000	0.289852000000000	0.289230000000000	0.288608000000000	0.287986000000000	0.287364000000000	0.286742000000000	0.286120000000000	0.285498000000000	0.284876000000000	0.284254000000000	0.283632000000000	0.283010000000000	0.282388000000000	0.281766000000000	0.281144000000000
0.312	0.312000000000000	0.311376000000000	0.310752000000000	0.310128000000000	0.309504000000000	0.308880000000000	0.308256000000000	0.307632000000000	0.307008000000000	0.306384000000000	0.305760000000000	0.305136000000000	0.304512000000000	0.303888000000000	0.303264000000000	0.302640000000000	0.302016000000000	0.301392000000000	0.300768000000000	0.300144000000000	0.299520000000000	0.298896000000000	0.298272000000000	0.297648000000000	0.297024000000000	0.296400000000000	0.295776000000000	0.295152000000000	0.294528000000000	0.293904000000000	0.293280000000000	0.292656000000000	0.292032000000000	0.291408000000000	0.290784000000000	0.290160000000000	0.289536000000000	0.288912000000000	0.288288000000000	0.287664000000000	0.287040000000000	0.286416000000000	0.285792000000000	0.285168000000000	0.284544000000000	0.283920000000000	0.283296000000000	0.282672000000000	0.282048000000000
0.313	0.313000000000000	0.312374000000000	0.311748000000000	0.311122000000000	0.310496000000000	0.309870000000000	0.309244000000000	0.308618000000000	0.307992000000000	0.307366000000000	0.306740000000000	0.306114000000000	0.305488000000000	0.304862000000000	0.304236000000000	0.303610000000000	0.302984000000000	0.302358000000000	0.301732000000000	0.301106000000000	0.300480000000000	0.299854000000000	0.299228000000000	0.298602000000000	0.297976000000000	0.297350000000000	0.296724000000000	0.296098000000000	0.295472000000000	0.294846000000000	0.294220000000000	0.293594000000000	0.292968000000000	0.292342000000000	0.291716000000000	0.291090000000000	0.290464000000000	0.289838000000000	0.289212000000000	0.288586000000000	0.287960000000000	0.287334000000000	0.286708000000000	0.286082000000000	0.285456000000000	0.284830000000000	0.284204000000000	0.283578000000000	0.282952000000000
0.314	0.314000000000000	0.313372000000000	0.312744000000000	0.312116000000000	0.311488000000000	0.310860000000000	0.310232000000000	0.309604000000000	0.308976000000000	0.308348000000000	0.307720000000000	0.307092000000000	0.306464000000000	0.305836000000000	0.305208000000000	0.304580000000000	0.303952000000000	0.303324000000000	0.302696000000000	0.302068000000000	0.301440000000000	0.300812000000000	0.300184000000000	0.299556000000000	0.298928000000000	0.298300000000000	0.297672000000000	0.297044000000000	0.296416000000000	0.295788000000000	0.295160000000000	0.294532000000000	0.293904000000000	0.293276000000000	0.292648000000000	0.292020000000000	0.291392000000000	0.290764000000000	0.290136000000000	0.289508000000000	0.288880000000000	0.288252000000000	0.287624000000000	0.286996000000000	0.286368000000000	0.285740000000000	0.285112000000000	0.284484000000000	0.283856000000000
0.315	0.315000000000000	0.314370000000000	0.313740000000000	0.313110000000000	0.312480000000000	0.311850000000000	0.311220000000000	0.310590000000000	0.309960000000000	0.309330000000000	0.308700000000000	0.308070000000000	0.307440000000000	0.306810000000000	0.306180000000000	0.305550000000000	0.304920000000000	0.304290000000000	0.303660000000000	0.303030000000000	0.302400000000000	0.301770000000000	0.301140000000000	0.300510000000000	0.299880000000000	0.299250000000000	0.298620000000000	0.297990000000000	0.297360000000000	0.296730000000000	0.296100000000000	0.295470000000000	0.294840000000000	0.294210000000000	0.293580000000000	0.292950000000000	0.292320000000000	0.291690000000000	0.291060000000000	0.290430000000000	0.289800000000000	0.289170000000000	0.288540000000000	0.287910000000000	0.287280000000000	0.286650000000000	0.286020000000000	0.285390000000000	0.284760000000000
0.316	0.316000000000000	0.315368000000000	0.314736000000000	0.314104000000000	0.313472000000000	0.312840000000000	0.312208000000000	0.311576000000000	0.310944000000000	0.310312000000000	0.309680000000000	0.309048000000000	0.308416000000000	0.307784000000000	0.307152000000000	0.306520000000000	0.305888000000000	0.305256000000000	0.304624000000000	0.303992000000000	0.303360000000000	0.302728000000000	0.302096000000000	0.301464000000000	0.300832000000000	0.300200000000000	0.299568000000000	0.298936000000000	0.298304000000000	0.297672000000000	0.297040000000000	0.296408000000000	0.295776000000000	0.295144000000000	0.294512000000000	0.293880000000000	0.293248000000000	0.292616000000000	0.291984000000000	0.291352000000000	0.290720000000000	0.290088000000000	0.289456000000000	0.288824000000000	0.288192000000000	0.287560000000000	0.286928000000000	0.286296000000000	0.285664000000000
0.317	0.317000000000000	0.316366000000000	0.315732000000000	0.315098000000000	0.314464000000000	0.313830000000000	0.313196000000000	0.312562000000000	0.311928000000000	0.311294000000000	0.310660000000000	0.310026000000000	0.309392000000000	0.308758000000000	0.308124000000000	0.307490000000000	0.306856000000000	0.306222000000000	0.305588000000000	0.304954000000000	0.304320000000000	0.303686000000000	0.303052000000000	0.302418000000000	0.301784000000000	0.301150000000000	0.300516000000000	0.299882000000000	0.299248000000000	0.298614000000000	0.297980000000000	0.297346000000000	0.296712000000000	0.296078000000000	0.295444000000000	0.294810000000000	0.294176000000000	0.293542000000000	0.292908000000000	0.292274000000000	0.291640000000000	0.291006000000000	0.290372000000000	0.289738000000000	0.289104000000000	0.288470000000000	0.287836000000000	0.287202000000000	0.286568000000000
0.318	0.318000000000000	0.317364000000000	0.316728000000000	0.316092000000000	0.315456000000000	0.314820000000000	0.314184000000000	0.313548000000000	0.312912000000000	0.312276000000000	0.311640000000000	0.311004000000000	0.310368000000000	0.309732000000000	0.309096000000000	0.308460000000000	0.307824000000000	0.307188000000000	0.306552000000000	0.305916000000000	0.305280000000000	0.304644000000000	0.304008000000000	0.303372000000000	0.302736000000000	0.302100000000000	0.301464000000000	0.300828000000000	0.300192000000000	0.299556000000000	0.298920000000000	0.298284000000000	0.297648000000000	0.297012000000000	0.296376000000000	0.295740000000000	0.295104000000000	0.294468000000000	0.293832000000000	0.293196000000000	0.292560000000000	0.291924000000000	0.291288000000000	0.290652000000000	0.290016000000000	0.289380000000000	0.288744000000000	0.288108000000000	0.287472000000000
0.319	0.319000000000000	0.318362000000000	0.317724000000000	0.317086000000000	0.316448000000000	0.315810000000000	0.315172000000000	0.314534000000000	0.313896000000000	0.313258000000000	0.312620000000000	0.311982000000000	0.311344000000000	0.310706000000000	0.310068000000000	0.309430000000000	0.308792000000000	0.308154000000000	0.307516000000000	0.306878000000000	0.306240000000000	0.305602000000000	0.304964000000000	0.304326000000000	0.303688000000000	0.303050000000000	0.302412000000000	0.301774000000000	0.301136000000000	0.300498000000000	0.299860000000000	0.299222000000000	0.298584000000000	0.297946000000000	0.297308000000000	0.296670000000000	0.296032000000000	0.295394000000000	0.294756000000000	0.294118000000000	0.293480000000000	0.292842000000000	0.292204000000000	0.291566000000000	0.290928000000000	0.290290000000000	0.289652000000000	0.289014000000000	0.288376000000000
0.32	0.320000000000000	0.319360000000000	0.318720000000000	0.318080000000000	0.317440000000000	0.316800000000000	0.316160000000000	0.315520000000000	0.314880000000000	0.314240000000000	0.313600000000000	0.312960000000000	0.312320000000000	0.311680000000000	0.311040000000000	0.310400000000000	0.309760000000000	0.309120000000000	0.308480000000000	0.307840000000000	0.307200000000000	0.306560000000000	0.305920000000000	0.305280000000000	0.304640000000000	0.304000000000000	0.303360000000000	0.302720000000000	0.302080000000000	0.301440000000000	0.300800000000000	0.300160000000000	0.299520000000000	0.298880000000000	0.298240000000000	0.297600000000000	0.296960000000000	0.296320000000000	0.295680000000000	0.295040000000000	0.294400000000000	0.293760000000000	0.293120000000000	0.292480000000000	0.291840000000000	0.291200000000000	0.290560000000000	0.289920000000000	0.289280000000000
0.321	0.321000000000000	0.320358000000000	0.319716000000000	0.319074000000000	0.318432000000000	0.317790000000000	0.317148000000000	0.316506000000000	0.315864000000000	0.315222000000000	0.314580000000000	0.313938000000000	0.313296000000000	0.312654000000000	0.312012000000000	0.311370000000000	0.310728000000000	0.310086000000000	0.309444000000000	0.308802000000000	0.308160000000000	0.307518000000000	0.306876000000000	0.306234000000000	0.305592000000000	0.304950000000000	0.304308000000000	0.303666000000000	0.303024000000000	0.302382000000000	0.301740000000000	0.301098000000000	0.300456000000000	0.299814000000000	0.299172000000000	0.298530000000000	0.297888000000000	0.297246000000000	0.296604000000000	0.295962000000000	0.295320000000000	0.294678000000000	0.294036000000000	0.293394000000000	0.292752000000000	0.292110000000000	0.291468000000000	0.290826000000000	0.290184000000000
0.322	0.322000000000000	0.321356000000000	0.320712000000000	0.320068000000000	0.319424000000000	0.318780000000000	0.318136000000000	0.317492000000000	0.316848000000000	0.316204000000000	0.315560000000000	0.314916000000000	0.314272000000000	0.313628000000000	0.312984000000000	0.312340000000000	0.311696000000000	0.311052000000000	0.310408000000000	0.309764000000000	0.309120000000000	0.308476000000000	0.307832000000000	0.307188000000000	0.306544000000000	0.305900000000000	0.305256000000000	0.304612000000000	0.303968000000000	0.303324000000000	0.302680000000000	0.302036000000000	0.301392000000000	0.300748000000000	0.300104000000000	0.299460000000000	0.298816000000000	0.298172000000000	0.297528000000000	0.296884000000000	0.296240000000000	0.295596000000000	0.294952000000000	0.294308000000000	0.293664000000000	0.293020000000000	0.292376000000000	0.291732000000000	0.291088000000000
0.323	0.323000000000000	0.322354000000000	0.321708000000000	0.321062000000000	0.320416000000000	0.319770000000000	0.319124000000000	0.318478000000000	0.317832000000000	0.317186000000000	0.316540000000000	0.315894000000000	0.315248000000000	0.314602000000000	0.313956000000000	0.313310000000000	0.312664000000000	0.312018000000000	0.311372000000000	0.310726000000000	0.310080000000000	0.309434000000000	0.308788000000000	0.308142000000000	0.307496000000000	0.306850000000000	0.306204000000000	0.305558000000000	0.304912000000000	0.304266000000000	0.303620000000000	0.302974000000000	0.302328000000000	0.301682000000000	0.301036000000000	0.300390000000000	0.299744000000000	0.299098000000000	0.298452000000000	0.297806000000000	0.297160000000000	0.296514000000000	0.295868000000000	0.295222000000000	0.294576000000000	0.293930000000000	0.293284000000000	0.292638000000000	0.291992000000000
0.324	0.324000000000000	0.323352000000000	0.322704000000000	0.322056000000000	0.321408000000000	0.320760000000000	0.320112000000000	0.319464000000000	0.318816000000000	0.318168000000000	0.317520000000000	0.316872000000000	0.316224000000000	0.315576000000000	0.314928000000000	0.314280000000000	0.313632000000000	0.312984000000000	0.312336000000000	0.311688000000000	0.311040000000000	0.310392000000000	0.309744000000000	0.309096000000000	0.308448000000000	0.307800000000000	0.307152000000000	0.306504000000000	0.305856000000000	0.305208000000000	0.304560000000000	0.303912000000000	0.303264000000000	0.302616000000000	0.301968000000000	0.301320000000000	0.300672000000000	0.300024000000000	0.299376000000000	0.298728000000000	0.298080000000000	0.297432000000000	0.296784000000000	0.296136000000000	0.295488000000000	0.294840000000000	0.294192000000000	0.293544000000000	0.292896000000000
0.325	0.325000000000000	0.324350000000000	0.323700000000000	0.323050000000000	0.322400000000000	0.321750000000000	0.321100000000000	0.320450000000000	0.319800000000000	0.319150000000000	0.318500000000000	0.317850000000000	0.317200000000000	0.316550000000000	0.315900000000000	0.315250000000000	0.314600000000000	0.313950000000000	0.313300000000000	0.312650000000000	0.312000000000000	0.311350000000000	0.310700000000000	0.310050000000000	0.309400000000000	0.308750000000000	0.308100000000000	0.307450000000000	0.306800000000000	0.306150000000000	0.305500000000000	0.304850000000000	0.304200000000000	0.303550000000000	0.302900000000000	0.302250000000000	0.301600000000000	0.300950000000000	0.300300000000000	0.299650000000000	0.299000000000000	0.298350000000000	0.297700000000000	0.297050000000000	0.296400000000000	0.295750000000000	0.295100000000000	0.294450000000000	0.293800000000000
0.326	0.326000000000000	0.325348000000000	0.324696000000000	0.324044000000000	0.323392000000000	0.322740000000000	0.322088000000000	0.321436000000000	0.320784000000000	0.320132000000000	0.319480000000000	0.318828000000000	0.318176000000000	0.317524000000000	0.316872000000000	0.316220000000000	0.315568000000000	0.314916000000000	0.314264000000000	0.313612000000000	0.312960000000000	0.312308000000000	0.311656000000000	0.311004000000000	0.310352000000000	0.309700000000000	0.309048000000000	0.308396000000000	0.307744000000000	0.307092000000000	0.306440000000000	0.305788000000000	0.305136000000000	0.304484000000000	0.303832000000000	0.303180000000000	0.302528000000000	0.301876000000000	0.301224000000000	0.300572000000000	0.299920000000000	0.299268000000000	0.298616000000000	0.297964000000000	0.297312000000000	0.296660000000000	0.296008000000000	0.295356000000000	0.294704000000000
0.327	0.327000000000000	0.326346000000000	0.325692000000000	0.325038000000000	0.324384000000000	0.323730000000000	0.323076000000000	0.322422000000000	0.321768000000000	0.321114000000000	0.320460000000000	0.319806000000000	0.319152000000000	0.318498000000000	0.317844000000000	0.317190000000000	0.316536000000000	0.315882000000000	0.315228000000000	0.314574000000000	0.313920000000000	0.313266000000000	0.312612000000000	0.311958000000000	0.311304000000000	0.310650000000000	0.309996000000000	0.309342000000000	0.308688000000000	0.308034000000000	0.307380000000000	0.306726000000000	0.306072000000000	0.305418000000000	0.304764000000000	0.304110000000000	0.303456000000000	0.302802000000000	0.302148000000000	0.301494000000000	0.300840000000000	0.300186000000000	0.299532000000000	0.298878000000000	0.298224000000000	0.297570000000000	0.296916000000000	0.296262000000000	0.295608000000000
0.328	0.328000000000000	0.327344000000000	0.326688000000000	0.326032000000000	0.325376000000000	0.324720000000000	0.324064000000000	0.323408000000000	0.322752000000000	0.322096000000000	0.321440000000000	0.320784000000000	0.320128000000000	0.319472000000000	0.318816000000000	0.318160000000000	0.317504000000000	0.316848000000000	0.316192000000000	0.315536000000000	0.314880000000000	0.314224000000000	0.313568000000000	0.312912000000000	0.312256000000000	0.311600000000000	0.310944000000000	0.310288000000000	0.309632000000000	0.308976000000000	0.308320000000000	0.307664000000000	0.307008000000000	0.306352000000000	0.305696000000000	0.305040000000000	0.304384000000000	0.303728000000000	0.303072000000000	0.302416000000000	0.301760000000000	0.301104000000000	0.300448000000000	0.299792000000000	0.299136000000000	0.298480000000000	0.297824000000000	0.297168000000000	0.296512000000000
0.329	0.329000000000000	0.328342000000000	0.327684000000000	0.327026000000000	0.326368000000000	0.325710000000000	0.325052000000000	0.324394000000000	0.323736000000000	0.323078000000000	0.322420000000000	0.321762000000000	0.321104000000000	0.320446000000000	0.319788000000000	0.319130000000000	0.318472000000000	0.317814000000000	0.317156000000000	0.316498000000000	0.315840000000000	0.315182000000000	0.314524000000000	0.313866000000000	0.313208000000000	0.312550000000000	0.311892000000000	0.311234000000000	0.310576000000000	0.309918000000000	0.309260000000000	0.308602000000000	0.307944000000000	0.307286000000000	0.306628000000000	0.305970000000000	0.305312000000000	0.304654000000000	0.303996000000000	0.303338000000000	0.302680000000000	0.302022000000000	0.301364000000000	0.300706000000000	0.300048000000000	0.299390000000000	0.298732000000000	0.298074000000000	0.297416000000000
0.33	0.330000000000000	0.329340000000000	0.328680000000000	0.328020000000000	0.327360000000000	0.326700000000000	0.326040000000000	0.325380000000000	0.324720000000000	0.324060000000000	0.323400000000000	0.322740000000000	0.322080000000000	0.321420000000000	0.320760000000000	0.320100000000000	0.319440000000000	0.318780000000000	0.318120000000000	0.317460000000000	0.316800000000000	0.316140000000000	0.315480000000000	0.314820000000000	0.314160000000000	0.313500000000000	0.312840000000000	0.312180000000000	0.311520000000000	0.310860000000000	0.310200000000000	0.309540000000000	0.308880000000000	0.308220000000000	0.307560000000000	0.306900000000000	0.306240000000000	0.305580000000000	0.304920000000000	0.304260000000000	0.303600000000000	0.302940000000000	0.302280000000000	0.301620000000000	0.300960000000000	0.300300000000000	0.299640000000000	0.298980000000000	0.298320000000000
0.331	0.331000000000000	0.330338000000000	0.329676000000000	0.329014000000000	0.328352000000000	0.327690000000000	0.327028000000000	0.326366000000000	0.325704000000000	0.325042000000000	0.324380000000000	0.323718000000000	0.323056000000000	0.322394000000000	0.321732000000000	0.321070000000000	0.320408000000000	0.319746000000000	0.319084000000000	0.318422000000000	0.317760000000000	0.317098000000000	0.316436000000000	0.315774000000000	0.315112000000000	0.314450000000000	0.313788000000000	0.313126000000000	0.312464000000000	0.311802000000000	0.311140000000000	0.310478000000000	0.309816000000000	0.309154000000000	0.308492000000000	0.307830000000000	0.307168000000000	0.306506000000000	0.305844000000000	0.305182000000000	0.304520000000000	0.303858000000000	0.303196000000000	0.302534000000000	0.301872000000000	0.301210000000000	0.300548000000000	0.299886000000000	0.299224000000000
0.332	0.332000000000000	0.331336000000000	0.330672000000000	0.330008000000000	0.329344000000000	0.328680000000000	0.328016000000000	0.327352000000000	0.326688000000000	0.326024000000000	0.325360000000000	0.324696000000000	0.324032000000000	0.323368000000000	0.322704000000000	0.322040000000000	0.321376000000000	0.320712000000000	0.320048000000000	0.319384000000000	0.318720000000000	0.318056000000000	0.317392000000000	0.316728000000000	0.316064000000000	0.315400000000000	0.314736000000000	0.314072000000000	0.313408000000000	0.312744000000000	0.312080000000000	0.311416000000000	0.310752000000000	0.310088000000000	0.309424000000000	0.308760000000000	0.308096000000000	0.307432000000000	0.306768000000000	0.306104000000000	0.305440000000000	0.304776000000000	0.304112000000000	0.303448000000000	0.302784000000000	0.302120000000000	0.301456000000000	0.300792000000000	0.300128000000000
0.333	0.333000000000000	0.332334000000000	0.331668000000000	0.331002000000000	0.330336000000000	0.329670000000000	0.329004000000000	0.328338000000000	0.327672000000000	0.327006000000000	0.326340000000000	0.325674000000000	0.325008000000000	0.324342000000000	0.323676000000000	0.323010000000000	0.322344000000000	0.321678000000000	0.321012000000000	0.320346000000000	0.319680000000000	0.319014000000000	0.318348000000000	0.317682000000000	0.317016000000000	0.316350000000000	0.315684000000000	0.315018000000000	0.314352000000000	0.313686000000000	0.313020000000000	0.312354000000000	0.311688000000000	0.311022000000000	0.310356000000000	0.309690000000000	0.309024000000000	0.308358000000000	0.307692000000000	0.307026000000000	0.306360000000000	0.305694000000000	0.305028000000000	0.304362000000000	0.303696000000000	0.303030000000000	0.302364000000000	0.301698000000000	0.301032000000000
0.334	0.334000000000000	0.333332000000000	0.332664000000000	0.331996000000000	0.331328000000000	0.330660000000000	0.329992000000000	0.329324000000000	0.328656000000000	0.327988000000000	0.327320000000000	0.326652000000000	0.325984000000000	0.325316000000000	0.324648000000000	0.323980000000000	0.323312000000000	0.322644000000000	0.321976000000000	0.321308000000000	0.320640000000000	0.319972000000000	0.319304000000000	0.318636000000000	0.317968000000000	0.317300000000000	0.316632000000000	0.315964000000000	0.315296000000000	0.314628000000000	0.313960000000000	0.313292000000000	0.312624000000000	0.311956000000000	0.311288000000000	0.310620000000000	0.309952000000000	0.309284000000000	0.308616000000000	0.307948000000000	0.307280000000000	0.306612000000000	0.305944000000000	0.305276000000000	0.304608000000000	0.303940000000000	0.303272000000000	0.302604000000000	0.301936000000000
0.335	0.335000000000000	0.334330000000000	0.333660000000000	0.332990000000000	0.332320000000000	0.331650000000000	0.330980000000000	0.330310000000000	0.329640000000000	0.328970000000000	0.328300000000000	0.327630000000000	0.326960000000000	0.326290000000000	0.325620000000000	0.324950000000000	0.324280000000000	0.323610000000000	0.322940000000000	0.322270000000000	0.321600000000000	0.320930000000000	0.320260000000000	0.319590000000000	0.318920000000000	0.318250000000000	0.317580000000000	0.316910000000000	0.316240000000000	0.315570000000000	0.314900000000000	0.314230000000000	0.313560000000000	0.312890000000000	0.312220000000000	0.311550000000000	0.310880000000000	0.310210000000000	0.309540000000000	0.308870000000000	0.308200000000000	0.307530000000000	0.306860000000000	0.306190000000000	0.305520000000000	0.304850000000000	0.304180000000000	0.303510000000000	0.302840000000000
0.336	0.336000000000000	0.335328000000000	0.334656000000000	0.333984000000000	0.333312000000000	0.332640000000000	0.331968000000000	0.331296000000000	0.330624000000000	0.329952000000000	0.329280000000000	0.328608000000000	0.327936000000000	0.327264000000000	0.326592000000000	0.325920000000000	0.325248000000000	0.324576000000000	0.323904000000000	0.323232000000000	0.322560000000000	0.321888000000000	0.321216000000000	0.320544000000000	0.319872000000000	0.319200000000000	0.318528000000000	0.317856000000000	0.317184000000000	0.316512000000000	0.315840000000000	0.315168000000000	0.314496000000000	0.313824000000000	0.313152000000000	0.312480000000000	0.311808000000000	0.311136000000000	0.310464000000000	0.309792000000000	0.309120000000000	0.308448000000000	0.307776000000000	0.307104000000000	0.306432000000000	0.305760000000000	0.305088000000000	0.304416000000000	0.303744000000000
0.337	0.337000000000000	0.336326000000000	0.335652000000000	0.334978000000000	0.334304000000000	0.333630000000000	0.332956000000000	0.332282000000000	0.331608000000000	0.330934000000000	0.330260000000000	0.329586000000000	0.328912000000000	0.328238000000000	0.327564000000000	0.326890000000000	0.326216000000000	0.325542000000000	0.324868000000000	0.324194000000000	0.323520000000000	0.322846000000000	0.322172000000000	0.321498000000000	0.320824000000000	0.320150000000000	0.319476000000000	0.318802000000000	0.318128000000000	0.317454000000000	0.316780000000000	0.316106000000000	0.315432000000000	0.314758000000000	0.314084000000000	0.313410000000000	0.312736000000000	0.312062000000000	0.311388000000000	0.310714000000000	0.310040000000000	0.309366000000000	0.308692000000000	0.308018000000000	0.307344000000000	0.306670000000000	0.305996000000000	0.305322000000000	0.304648000000000
0.338	0.338000000000000	0.337324000000000	0.336648000000000	0.335972000000000	0.335296000000000	0.334620000000000	0.333944000000000	0.333268000000000	0.332592000000000	0.331916000000000	0.331240000000000	0.330564000000000	0.329888000000000	0.329212000000000	0.328536000000000	0.327860000000000	0.327184000000000	0.326508000000000	0.325832000000000	0.325156000000000	0.324480000000000	0.323804000000000	0.323128000000000	0.322452000000000	0.321776000000000	0.321100000000000	0.320424000000000	0.319748000000000	0.319072000000000	0.318396000000000	0.317720000000000	0.317044000000000	0.316368000000000	0.315692000000000	0.315016000000000	0.314340000000000	0.313664000000000	0.312988000000000	0.312312000000000	0.311636000000000	0.310960000000000	0.310284000000000	0.309608000000000	0.308932000000000	0.308256000000000	0.307580000000000	0.306904000000000	0.306228000000000	0.305552000000000
0.339	0.339000000000000	0.338322000000000	0.337644000000000	0.336966000000000	0.336288000000000	0.335610000000000	0.334932000000000	0.334254000000000	0.333576000000000	0.332898000000000	0.332220000000000	0.331542000000000	0.330864000000000	0.330186000000000	0.329508000000000	0.328830000000000	0.328152000000000	0.327474000000000	0.326796000000000	0.326118000000000	0.325440000000000	0.324762000000000	0.324084000000000	0.323406000000000	0.322728000000000	0.322050000000000	0.321372000000000	0.320694000000000	0.320016000000000	0.319338000000000	0.318660000000000	0.317982000000000	0.317304000000000	0.316626000000000	0.315948000000000	0.315270000000000	0.314592000000000	0.313914000000000	0.313236000000000	0.312558000000000	0.311880000000000	0.311202000000000	0.310524000000000	0.309846000000000	0.309168000000000	0.308490000000000	0.307812000000000	0.307134000000000	0.306456000000000
0.34	0.340000000000000	0.339320000000000	0.338640000000000	0.337960000000000	0.337280000000000	0.336600000000000	0.335920000000000	0.335240000000000	0.334560000000000	0.333880000000000	0.333200000000000	0.332520000000000	0.331840000000000	0.331160000000000	0.330480000000000	0.329800000000000	0.329120000000000	0.328440000000000	0.327760000000000	0.327080000000000	0.326400000000000	0.325720000000000	0.325040000000000	0.324360000000000	0.323680000000000	0.323000000000000	0.322320000000000	0.321640000000000	0.320960000000000	0.320280000000000	0.319600000000000	0.318920000000000	0.318240000000000	0.317560000000000	0.316880000000000	0.316200000000000	0.315520000000000	0.314840000000000	0.314160000000000	0.313480000000000	0.312800000000000	0.312120000000000	0.311440000000000	0.310760000000000	0.310080000000000	0.309400000000000	0.308720000000000	0.308040000000000	0.307360000000000
0.341	0.341000000000000	0.340318000000000	0.339636000000000	0.338954000000000	0.338272000000000	0.337590000000000	0.336908000000000	0.336226000000000	0.335544000000000	0.334862000000000	0.334180000000000	0.333498000000000	0.332816000000000	0.332134000000000	0.331452000000000	0.330770000000000	0.330088000000000	0.329406000000000	0.328724000000000	0.328042000000000	0.327360000000000	0.326678000000000	0.325996000000000	0.325314000000000	0.324632000000000	0.323950000000000	0.323268000000000	0.322586000000000	0.321904000000000	0.321222000000000	0.320540000000000	0.319858000000000	0.319176000000000	0.318494000000000	0.317812000000000	0.317130000000000	0.316448000000000	0.315766000000000	0.315084000000000	0.314402000000000	0.313720000000000	0.313038000000000	0.312356000000000	0.311674000000000	0.310992000000000	0.310310000000000	0.309628000000000	0.308946000000000	0.308264000000000
0.342	0.342000000000000	0.341316000000000	0.340632000000000	0.339948000000000	0.339264000000000	0.338580000000000	0.337896000000000	0.337212000000000	0.336528000000000	0.335844000000000	0.335160000000000	0.334476000000000	0.333792000000000	0.333108000000000	0.332424000000000	0.331740000000000	0.331056000000000	0.330372000000000	0.329688000000000	0.329004000000000	0.328320000000000	0.327636000000000	0.326952000000000	0.326268000000000	0.325584000000000	0.324900000000000	0.324216000000000	0.323532000000000	0.322848000000000	0.322164000000000	0.321480000000000	0.320796000000000	0.320112000000000	0.319428000000000	0.318744000000000	0.318060000000000	0.317376000000000	0.316692000000000	0.316008000000000	0.315324000000000	0.314640000000000	0.313956000000000	0.313272000000000	0.312588000000000	0.311904000000000	0.311220000000000	0.310536000000000	0.309852000000000	0.309168000000000
0.343	0.343000000000000	0.342314000000000	0.341628000000000	0.340942000000000	0.340256000000000	0.339570000000000	0.338884000000000	0.338198000000000	0.337512000000000	0.336826000000000	0.336140000000000	0.335454000000000	0.334768000000000	0.334082000000000	0.333396000000000	0.332710000000000	0.332024000000000	0.331338000000000	0.330652000000000	0.329966000000000	0.329280000000000	0.328594000000000	0.327908000000000	0.327222000000000	0.326536000000000	0.325850000000000	0.325164000000000	0.324478000000000	0.323792000000000	0.323106000000000	0.322420000000000	0.321734000000000	0.321048000000000	0.320362000000000	0.319676000000000	0.318990000000000	0.318304000000000	0.317618000000000	0.316932000000000	0.316246000000000	0.315560000000000	0.314874000000000	0.314188000000000	0.313502000000000	0.312816000000000	0.312130000000000	0.311444000000000	0.310758000000000	0.310072000000000
0.344	0.344000000000000	0.343312000000000	0.342624000000000	0.341936000000000	0.341248000000000	0.340560000000000	0.339872000000000	0.339184000000000	0.338496000000000	0.337808000000000	0.337120000000000	0.336432000000000	0.335744000000000	0.335056000000000	0.334368000000000	0.333680000000000	0.332992000000000	0.332304000000000	0.331616000000000	0.330928000000000	0.330240000000000	0.329552000000000	0.328864000000000	0.328176000000000	0.327488000000000	0.326800000000000	0.326112000000000	0.325424000000000	0.324736000000000	0.324048000000000	0.323360000000000	0.322672000000000	0.321984000000000	0.321296000000000	0.320608000000000	0.319920000000000	0.319232000000000	0.318544000000000	0.317856000000000	0.317168000000000	0.316480000000000	0.315792000000000	0.315104000000000	0.314416000000000	0.313728000000000	0.313040000000000	0.312352000000000	0.311664000000000	0.310976000000000
0.345	0.345000000000000	0.344310000000000	0.343620000000000	0.342930000000000	0.342240000000000	0.341550000000000	0.340860000000000	0.340170000000000	0.339480000000000	0.338790000000000	0.338100000000000	0.337410000000000	0.336720000000000	0.336030000000000	0.335340000000000	0.334650000000000	0.333960000000000	0.333270000000000	0.332580000000000	0.331890000000000	0.331200000000000	0.330510000000000	0.329820000000000	0.329130000000000	0.328440000000000	0.327750000000000	0.327060000000000	0.326370000000000	0.325680000000000	0.324990000000000	0.324300000000000	0.323610000000000	0.322920000000000	0.322230000000000	0.321540000000000	0.320850000000000	0.320160000000000	0.319470000000000	0.318780000000000	0.318090000000000	0.317400000000000	0.316710000000000	0.316020000000000	0.315330000000000	0.314640000000000	0.313950000000000	0.313260000000000	0.312570000000000	0.311880000000000
0.346	0.346000000000000	0.345308000000000	0.344616000000000	0.343924000000000	0.343232000000000	0.342540000000000	0.341848000000000	0.341156000000000	0.340464000000000	0.339772000000000	0.339080000000000	0.338388000000000	0.337696000000000	0.337004000000000	0.336312000000000	0.335620000000000	0.334928000000000	0.334236000000000	0.333544000000000	0.332852000000000	0.332160000000000	0.331468000000000	0.330776000000000	0.330084000000000	0.329392000000000	0.328700000000000	0.328008000000000	0.327316000000000	0.326624000000000	0.325932000000000	0.325240000000000	0.324548000000000	0.323856000000000	0.323164000000000	0.322472000000000	0.321780000000000	0.321088000000000	0.320396000000000	0.319704000000000	0.319012000000000	0.318320000000000	0.317628000000000	0.316936000000000	0.316244000000000	0.315552000000000	0.314860000000000	0.314168000000000	0.313476000000000	0.312784000000000
0.347	0.347000000000000	0.346306000000000	0.345612000000000	0.344918000000000	0.344224000000000	0.343530000000000	0.342836000000000	0.342142000000000	0.341448000000000	0.340754000000000	0.340060000000000	0.339366000000000	0.338672000000000	0.337978000000000	0.337284000000000	0.336590000000000	0.335896000000000	0.335202000000000	0.334508000000000	0.333814000000000	0.333120000000000	0.332426000000000	0.331732000000000	0.331038000000000	0.330344000000000	0.329650000000000	0.328956000000000	0.328262000000000	0.327568000000000	0.326874000000000	0.326180000000000	0.325486000000000	0.324792000000000	0.324098000000000	0.323404000000000	0.322710000000000	0.322016000000000	0.321322000000000	0.320628000000000	0.319934000000000	0.319240000000000	0.318546000000000	0.317852000000000	0.317158000000000	0.316464000000000	0.315770000000000	0.315076000000000	0.314382000000000	0.313688000000000
0.348	0.348000000000000	0.347304000000000	0.346608000000000	0.345912000000000	0.345216000000000	0.344520000000000	0.343824000000000	0.343128000000000	0.342432000000000	0.341736000000000	0.341040000000000	0.340344000000000	0.339648000000000	0.338952000000000	0.338256000000000	0.337560000000000	0.336864000000000	0.336168000000000	0.335472000000000	0.334776000000000	0.334080000000000	0.333384000000000	0.332688000000000	0.331992000000000	0.331296000000000	0.330600000000000	0.329904000000000	0.329208000000000	0.328512000000000	0.327816000000000	0.327120000000000	0.326424000000000	0.325728000000000	0.325032000000000	0.324336000000000	0.323640000000000	0.322944000000000	0.322248000000000	0.321552000000000	0.320856000000000	0.320160000000000	0.319464000000000	0.318768000000000	0.318072000000000	0.317376000000000	0.316680000000000	0.315984000000000	0.315288000000000	0.314592000000000
0.349	0.349000000000000	0.348302000000000	0.347604000000000	0.346906000000000	0.346208000000000	0.345510000000000	0.344812000000000	0.344114000000000	0.343416000000000	0.342718000000000	0.342020000000000	0.341322000000000	0.340624000000000	0.339926000000000	0.339228000000000	0.338530000000000	0.337832000000000	0.337134000000000	0.336436000000000	0.335738000000000	0.335040000000000	0.334342000000000	0.333644000000000	0.332946000000000	0.332248000000000	0.331550000000000	0.330852000000000	0.330154000000000	0.329456000000000	0.328758000000000	0.328060000000000	0.327362000000000	0.326664000000000	0.325966000000000	0.325268000000000	0.324570000000000	0.323872000000000	0.323174000000000	0.322476000000000	0.321778000000000	0.321080000000000	0.320382000000000	0.319684000000000	0.318986000000000	0.318288000000000	0.317590000000000	0.316892000000000	0.316194000000000	0.315496000000000
0.35	0.350000000000000	0.349300000000000	0.348600000000000	0.347900000000000	0.347200000000000	0.346500000000000	0.345800000000000	0.345100000000000	0.344400000000000	0.343700000000000	0.343000000000000	0.342300000000000	0.341600000000000	0.340900000000000	0.340200000000000	0.339500000000000	0.338800000000000	0.338100000000000	0.337400000000000	0.336700000000000	0.336000000000000	0.335300000000000	0.334600000000000	0.333900000000000	0.333200000000000	0.332500000000000	0.331800000000000	0.331100000000000	0.330400000000000	0.329700000000000	0.329000000000000	0.328300000000000	0.327600000000000	0.326900000000000	0.326200000000000	0.325500000000000	0.324800000000000	0.324100000000000	0.323400000000000	0.322700000000000	0.322000000000000	0.321300000000000	0.320600000000000	0.319900000000000	0.319200000000000	0.318500000000000	0.317800000000000	0.317100000000000	0.316400000000000
0.351	0.351000000000000	0.350298000000000	0.349596000000000	0.348894000000000	0.348192000000000	0.347490000000000	0.346788000000000	0.346086000000000	0.345384000000000	0.344682000000000	0.343980000000000	0.343278000000000	0.342576000000000	0.341874000000000	0.341172000000000	0.340470000000000	0.339768000000000	0.339066000000000	0.338364000000000	0.337662000000000	0.336960000000000	0.336258000000000	0.335556000000000	0.334854000000000	0.334152000000000	0.333450000000000	0.332748000000000	0.332046000000000	0.331344000000000	0.330642000000000	0.329940000000000	0.329238000000000	0.328536000000000	0.327834000000000	0.327132000000000	0.326430000000000	0.325728000000000	0.325026000000000	0.324324000000000	0.323622000000000	0.322920000000000	0.322218000000000	0.321516000000000	0.320814000000000	0.320112000000000	0.319410000000000	0.318708000000000	0.318006000000000	0.317304000000000
0.352	0.352000000000000	0.351296000000000	0.350592000000000	0.349888000000000	0.349184000000000	0.348480000000000	0.347776000000000	0.347072000000000	0.346368000000000	0.345664000000000	0.344960000000000	0.344256000000000	0.343552000000000	0.342848000000000	0.342144000000000	0.341440000000000	0.340736000000000	0.340032000000000	0.339328000000000	0.338624000000000	0.337920000000000	0.337216000000000	0.336512000000000	0.335808000000000	0.335104000000000	0.334400000000000	0.333696000000000	0.332992000000000	0.332288000000000	0.331584000000000	0.330880000000000	0.330176000000000	0.329472000000000	0.328768000000000	0.328064000000000	0.327360000000000	0.326656000000000	0.325952000000000	0.325248000000000	0.324544000000000	0.323840000000000	0.323136000000000	0.322432000000000	0.321728000000000	0.321024000000000	0.320320000000000	0.319616000000000	0.318912000000000	0.318208000000000
0.353	0.353000000000000	0.352294000000000	0.351588000000000	0.350882000000000	0.350176000000000	0.349470000000000	0.348764000000000	0.348058000000000	0.347352000000000	0.346646000000000	0.345940000000000	0.345234000000000	0.344528000000000	0.343822000000000	0.343116000000000	0.342410000000000	0.341704000000000	0.340998000000000	0.340292000000000	0.339586000000000	0.338880000000000	0.338174000000000	0.337468000000000	0.336762000000000	0.336056000000000	0.335350000000000	0.334644000000000	0.333938000000000	0.333232000000000	0.332526000000000	0.331820000000000	0.331114000000000	0.330408000000000	0.329702000000000	0.328996000000000	0.328290000000000	0.327584000000000	0.326878000000000	0.326172000000000	0.325466000000000	0.324760000000000	0.324054000000000	0.323348000000000	0.322642000000000	0.321936000000000	0.321230000000000	0.320524000000000	0.319818000000000	0.319112000000000
0.354	0.354000000000000	0.353292000000000	0.352584000000000	0.351876000000000	0.351168000000000	0.350460000000000	0.349752000000000	0.349044000000000	0.348336000000000	0.347628000000000	0.346920000000000	0.346212000000000	0.345504000000000	0.344796000000000	0.344088000000000	0.343380000000000	0.342672000000000	0.341964000000000	0.341256000000000	0.340548000000000	0.339840000000000	0.339132000000000	0.338424000000000	0.337716000000000	0.337008000000000	0.336300000000000	0.335592000000000	0.334884000000000	0.334176000000000	0.333468000000000	0.332760000000000	0.332052000000000	0.331344000000000	0.330636000000000	0.329928000000000	0.329220000000000	0.328512000000000	0.327804000000000	0.327096000000000	0.326388000000000	0.325680000000000	0.324972000000000	0.324264000000000	0.323556000000000	0.322848000000000	0.322140000000000	0.321432000000000	0.320724000000000	0.320016000000000
0.355	0.355000000000000	0.354290000000000	0.353580000000000	0.352870000000000	0.352160000000000	0.351450000000000	0.350740000000000	0.350030000000000	0.349320000000000	0.348610000000000	0.347900000000000	0.347190000000000	0.346480000000000	0.345770000000000	0.345060000000000	0.344350000000000	0.343640000000000	0.342930000000000	0.342220000000000	0.341510000000000	0.340800000000000	0.340090000000000	0.339380000000000	0.338670000000000	0.337960000000000	0.337250000000000	0.336540000000000	0.335830000000000	0.335120000000000	0.334410000000000	0.333700000000000	0.332990000000000	0.332280000000000	0.331570000000000	0.330860000000000	0.330150000000000	0.329440000000000	0.328730000000000	0.328020000000000	0.327310000000000	0.326600000000000	0.325890000000000	0.325180000000000	0.324470000000000	0.323760000000000	0.323050000000000	0.322340000000000	0.321630000000000	0.320920000000000
0.356	0.356000000000000	0.355288000000000	0.354576000000000	0.353864000000000	0.353152000000000	0.352440000000000	0.351728000000000	0.351016000000000	0.350304000000000	0.349592000000000	0.348880000000000	0.348168000000000	0.347456000000000	0.346744000000000	0.346032000000000	0.345320000000000	0.344608000000000	0.343896000000000	0.343184000000000	0.342472000000000	0.341760000000000	0.341048000000000	0.340336000000000	0.339624000000000	0.338912000000000	0.338200000000000	0.337488000000000	0.336776000000000	0.336064000000000	0.335352000000000	0.334640000000000	0.333928000000000	0.333216000000000	0.332504000000000	0.331792000000000	0.331080000000000	0.330368000000000	0.329656000000000	0.328944000000000	0.328232000000000	0.327520000000000	0.326808000000000	0.326096000000000	0.325384000000000	0.324672000000000	0.323960000000000	0.323248000000000	0.322536000000000	0.321824000000000
0.357	0.357000000000000	0.356286000000000	0.355572000000000	0.354858000000000	0.354144000000000	0.353430000000000	0.352716000000000	0.352002000000000	0.351288000000000	0.350574000000000	0.349860000000000	0.349146000000000	0.348432000000000	0.347718000000000	0.347004000000000	0.346290000000000	0.345576000000000	0.344862000000000	0.344148000000000	0.343434000000000	0.342720000000000	0.342006000000000	0.341292000000000	0.340578000000000	0.339864000000000	0.339150000000000	0.338436000000000	0.337722000000000	0.337008000000000	0.336294000000000	0.335580000000000	0.334866000000000	0.334152000000000	0.333438000000000	0.332724000000000	0.332010000000000	0.331296000000000	0.330582000000000	0.329868000000000	0.329154000000000	0.328440000000000	0.327726000000000	0.327012000000000	0.326298000000000	0.325584000000000	0.324870000000000	0.324156000000000	0.323442000000000	0.322728000000000
0.358	0.358000000000000	0.357284000000000	0.356568000000000	0.355852000000000	0.355136000000000	0.354420000000000	0.353704000000000	0.352988000000000	0.352272000000000	0.351556000000000	0.350840000000000	0.350124000000000	0.349408000000000	0.348692000000000	0.347976000000000	0.347260000000000	0.346544000000000	0.345828000000000	0.345112000000000	0.344396000000000	0.343680000000000	0.342964000000000	0.342248000000000	0.341532000000000	0.340816000000000	0.340100000000000	0.339384000000000	0.338668000000000	0.337952000000000	0.337236000000000	0.336520000000000	0.335804000000000	0.335088000000000	0.334372000000000	0.333656000000000	0.332940000000000	0.332224000000000	0.331508000000000	0.330792000000000	0.330076000000000	0.329360000000000	0.328644000000000	0.327928000000000	0.327212000000000	0.326496000000000	0.325780000000000	0.325064000000000	0.324348000000000	0.323632000000000
0.359	0.359000000000000	0.358282000000000	0.357564000000000	0.356846000000000	0.356128000000000	0.355410000000000	0.354692000000000	0.353974000000000	0.353256000000000	0.352538000000000	0.351820000000000	0.351102000000000	0.350384000000000	0.349666000000000	0.348948000000000	0.348230000000000	0.347512000000000	0.346794000000000	0.346076000000000	0.345358000000000	0.344640000000000	0.343922000000000	0.343204000000000	0.342486000000000	0.341768000000000	0.341050000000000	0.340332000000000	0.339614000000000	0.338896000000000	0.338178000000000	0.337460000000000	0.336742000000000	0.336024000000000	0.335306000000000	0.334588000000000	0.333870000000000	0.333152000000000	0.332434000000000	0.331716000000000	0.330998000000000	0.330280000000000	0.329562000000000	0.328844000000000	0.328126000000000	0.327408000000000	0.326690000000000	0.325972000000000	0.325254000000000	0.324536000000000
0.36	0.360000000000000	0.359280000000000	0.358560000000000	0.357840000000000	0.357120000000000	0.356400000000000	0.355680000000000	0.354960000000000	0.354240000000000	0.353520000000000	0.352800000000000	0.352080000000000	0.351360000000000	0.350640000000000	0.349920000000000	0.349200000000000	0.348480000000000	0.347760000000000	0.347040000000000	0.346320000000000	0.345600000000000	0.344880000000000	0.344160000000000	0.343440000000000	0.342720000000000	0.342000000000000	0.341280000000000	0.340560000000000	0.339840000000000	0.339120000000000	0.338400000000000	0.337680000000000	0.336960000000000	0.336240000000000	0.335520000000000	0.334800000000000	0.334080000000000	0.333360000000000	0.332640000000000	0.331920000000000	0.331200000000000	0.330480000000000	0.329760000000000	0.329040000000000	0.328320000000000	0.327600000000000	0.326880000000000	0.326160000000000	0.325440000000000
0.361	0.361000000000000	0.360278000000000	0.359556000000000	0.358834000000000	0.358112000000000	0.357390000000000	0.356668000000000	0.355946000000000	0.355224000000000	0.354502000000000	0.353780000000000	0.353058000000000	0.352336000000000	0.351614000000000	0.350892000000000	0.350170000000000	0.349448000000000	0.348726000000000	0.348004000000000	0.347282000000000	0.346560000000000	0.345838000000000	0.345116000000000	0.344394000000000	0.343672000000000	0.342950000000000	0.342228000000000	0.341506000000000	0.340784000000000	0.340062000000000	0.339340000000000	0.338618000000000	0.337896000000000	0.337174000000000	0.336452000000000	0.335730000000000	0.335008000000000	0.334286000000000	0.333564000000000	0.332842000000000	0.332120000000000	0.331398000000000	0.330676000000000	0.329954000000000	0.329232000000000	0.328510000000000	0.327788000000000	0.327066000000000	0.326344000000000
0.362	0.362000000000000	0.361276000000000	0.360552000000000	0.359828000000000	0.359104000000000	0.358380000000000	0.357656000000000	0.356932000000000	0.356208000000000	0.355484000000000	0.354760000000000	0.354036000000000	0.353312000000000	0.352588000000000	0.351864000000000	0.351140000000000	0.350416000000000	0.349692000000000	0.348968000000000	0.348244000000000	0.347520000000000	0.346796000000000	0.346072000000000	0.345348000000000	0.344624000000000	0.343900000000000	0.343176000000000	0.342452000000000	0.341728000000000	0.341004000000000	0.340280000000000	0.339556000000000	0.338832000000000	0.338108000000000	0.337384000000000	0.336660000000000	0.335936000000000	0.335212000000000	0.334488000000000	0.333764000000000	0.333040000000000	0.332316000000000	0.331592000000000	0.330868000000000	0.330144000000000	0.329420000000000	0.328696000000000	0.327972000000000	0.327248000000000
0.363	0.363000000000000	0.362274000000000	0.361548000000000	0.360822000000000	0.360096000000000	0.359370000000000	0.358644000000000	0.357918000000000	0.357192000000000	0.356466000000000	0.355740000000000	0.355014000000000	0.354288000000000	0.353562000000000	0.352836000000000	0.352110000000000	0.351384000000000	0.350658000000000	0.349932000000000	0.349206000000000	0.348480000000000	0.347754000000000	0.347028000000000	0.346302000000000	0.345576000000000	0.344850000000000	0.344124000000000	0.343398000000000	0.342672000000000	0.341946000000000	0.341220000000000	0.340494000000000	0.339768000000000	0.339042000000000	0.338316000000000	0.337590000000000	0.336864000000000	0.336138000000000	0.335412000000000	0.334686000000000	0.333960000000000	0.333234000000000	0.332508000000000	0.331782000000000	0.331056000000000	0.330330000000000	0.329604000000000	0.328878000000000	0.328152000000000
0.364	0.364000000000000	0.363272000000000	0.362544000000000	0.361816000000000	0.361088000000000	0.360360000000000	0.359632000000000	0.358904000000000	0.358176000000000	0.357448000000000	0.356720000000000	0.355992000000000	0.355264000000000	0.354536000000000	0.353808000000000	0.353080000000000	0.352352000000000	0.351624000000000	0.350896000000000	0.350168000000000	0.349440000000000	0.348712000000000	0.347984000000000	0.347256000000000	0.346528000000000	0.345800000000000	0.345072000000000	0.344344000000000	0.343616000000000	0.342888000000000	0.342160000000000	0.341432000000000	0.340704000000000	0.339976000000000	0.339248000000000	0.338520000000000	0.337792000000000	0.337064000000000	0.336336000000000	0.335608000000000	0.334880000000000	0.334152000000000	0.333424000000000	0.332696000000000	0.331968000000000	0.331240000000000	0.330512000000000	0.329784000000000	0.329056000000000
0.365	0.365000000000000	0.364270000000000	0.363540000000000	0.362810000000000	0.362080000000000	0.361350000000000	0.360620000000000	0.359890000000000	0.359160000000000	0.358430000000000	0.357700000000000	0.356970000000000	0.356240000000000	0.355510000000000	0.354780000000000	0.354050000000000	0.353320000000000	0.352590000000000	0.351860000000000	0.351130000000000	0.350400000000000	0.349670000000000	0.348940000000000	0.348210000000000	0.347480000000000	0.346750000000000	0.346020000000000	0.345290000000000	0.344560000000000	0.343830000000000	0.343100000000000	0.342370000000000	0.341640000000000	0.340910000000000	0.340180000000000	0.339450000000000	0.338720000000000	0.337990000000000	0.337260000000000	0.336530000000000	0.335800000000000	0.335070000000000	0.334340000000000	0.333610000000000	0.332880000000000	0.332150000000000	0.331420000000000	0.330690000000000	0.329960000000000
0.366	0.366000000000000	0.365268000000000	0.364536000000000	0.363804000000000	0.363072000000000	0.362340000000000	0.361608000000000	0.360876000000000	0.360144000000000	0.359412000000000	0.358680000000000	0.357948000000000	0.357216000000000	0.356484000000000	0.355752000000000	0.355020000000000	0.354288000000000	0.353556000000000	0.352824000000000	0.352092000000000	0.351360000000000	0.350628000000000	0.349896000000000	0.349164000000000	0.348432000000000	0.347700000000000	0.346968000000000	0.346236000000000	0.345504000000000	0.344772000000000	0.344040000000000	0.343308000000000	0.342576000000000	0.341844000000000	0.341112000000000	0.340380000000000	0.339648000000000	0.338916000000000	0.338184000000000	0.337452000000000	0.336720000000000	0.335988000000000	0.335256000000000	0.334524000000000	0.333792000000000	0.333060000000000	0.332328000000000	0.331596000000000	0.330864000000000
0.367	0.367000000000000	0.366266000000000	0.365532000000000	0.364798000000000	0.364064000000000	0.363330000000000	0.362596000000000	0.361862000000000	0.361128000000000	0.360394000000000	0.359660000000000	0.358926000000000	0.358192000000000	0.357458000000000	0.356724000000000	0.355990000000000	0.355256000000000	0.354522000000000	0.353788000000000	0.353054000000000	0.352320000000000	0.351586000000000	0.350852000000000	0.350118000000000	0.349384000000000	0.348650000000000	0.347916000000000	0.347182000000000	0.346448000000000	0.345714000000000	0.344980000000000	0.344246000000000	0.343512000000000	0.342778000000000	0.342044000000000	0.341310000000000	0.340576000000000	0.339842000000000	0.339108000000000	0.338374000000000	0.337640000000000	0.336906000000000	0.336172000000000	0.335438000000000	0.334704000000000	0.333970000000000	0.333236000000000	0.332502000000000	0.331768000000000
0.368	0.368000000000000	0.367264000000000	0.366528000000000	0.365792000000000	0.365056000000000	0.364320000000000	0.363584000000000	0.362848000000000	0.362112000000000	0.361376000000000	0.360640000000000	0.359904000000000	0.359168000000000	0.358432000000000	0.357696000000000	0.356960000000000	0.356224000000000	0.355488000000000	0.354752000000000	0.354016000000000	0.353280000000000	0.352544000000000	0.351808000000000	0.351072000000000	0.350336000000000	0.349600000000000	0.348864000000000	0.348128000000000	0.347392000000000	0.346656000000000	0.345920000000000	0.345184000000000	0.344448000000000	0.343712000000000	0.342976000000000	0.342240000000000	0.341504000000000	0.340768000000000	0.340032000000000	0.339296000000000	0.338560000000000	0.337824000000000	0.337088000000000	0.336352000000000	0.335616000000000	0.334880000000000	0.334144000000000	0.333408000000000	0.332672000000000
0.369	0.369000000000000	0.368262000000000	0.367524000000000	0.366786000000000	0.366048000000000	0.365310000000000	0.364572000000000	0.363834000000000	0.363096000000000	0.362358000000000	0.361620000000000	0.360882000000000	0.360144000000000	0.359406000000000	0.358668000000000	0.357930000000000	0.357192000000000	0.356454000000000	0.355716000000000	0.354978000000000	0.354240000000000	0.353502000000000	0.352764000000000	0.352026000000000	0.351288000000000	0.350550000000000	0.349812000000000	0.349074000000000	0.348336000000000	0.347598000000000	0.346860000000000	0.346122000000000	0.345384000000000	0.344646000000000	0.343908000000000	0.343170000000000	0.342432000000000	0.341694000000000	0.340956000000000	0.340218000000000	0.339480000000000	0.338742000000000	0.338004000000000	0.337266000000000	0.336528000000000	0.335790000000000	0.335052000000000	0.334314000000000	0.333576000000000
0.37	0.370000000000000	0.369260000000000	0.368520000000000	0.367780000000000	0.367040000000000	0.366300000000000	0.365560000000000	0.364820000000000	0.364080000000000	0.363340000000000	0.362600000000000	0.361860000000000	0.361120000000000	0.360380000000000	0.359640000000000	0.358900000000000	0.358160000000000	0.357420000000000	0.356680000000000	0.355940000000000	0.355200000000000	0.354460000000000	0.353720000000000	0.352980000000000	0.352240000000000	0.351500000000000	0.350760000000000	0.350020000000000	0.349280000000000	0.348540000000000	0.347800000000000	0.347060000000000	0.346320000000000	0.345580000000000	0.344840000000000	0.344100000000000	0.343360000000000	0.342620000000000	0.341880000000000	0.341140000000000	0.340400000000000	0.339660000000000	0.338920000000000	0.338180000000000	0.337440000000000	0.336700000000000	0.335960000000000	0.335220000000000	0.334480000000000
0.371	0.371000000000000	0.370258000000000	0.369516000000000	0.368774000000000	0.368032000000000	0.367290000000000	0.366548000000000	0.365806000000000	0.365064000000000	0.364322000000000	0.363580000000000	0.362838000000000	0.362096000000000	0.361354000000000	0.360612000000000	0.359870000000000	0.359128000000000	0.358386000000000	0.357644000000000	0.356902000000000	0.356160000000000	0.355418000000000	0.354676000000000	0.353934000000000	0.353192000000000	0.352450000000000	0.351708000000000	0.350966000000000	0.350224000000000	0.349482000000000	0.348740000000000	0.347998000000000	0.347256000000000	0.346514000000000	0.345772000000000	0.345030000000000	0.344288000000000	0.343546000000000	0.342804000000000	0.342062000000000	0.341320000000000	0.340578000000000	0.339836000000000	0.339094000000000	0.338352000000000	0.337610000000000	0.336868000000000	0.336126000000000	0.335384000000000
0.372	0.372000000000000	0.371256000000000	0.370512000000000	0.369768000000000	0.369024000000000	0.368280000000000	0.367536000000000	0.366792000000000	0.366048000000000	0.365304000000000	0.364560000000000	0.363816000000000	0.363072000000000	0.362328000000000	0.361584000000000	0.360840000000000	0.360096000000000	0.359352000000000	0.358608000000000	0.357864000000000	0.357120000000000	0.356376000000000	0.355632000000000	0.354888000000000	0.354144000000000	0.353400000000000	0.352656000000000	0.351912000000000	0.351168000000000	0.350424000000000	0.349680000000000	0.348936000000000	0.348192000000000	0.347448000000000	0.346704000000000	0.345960000000000	0.345216000000000	0.344472000000000	0.343728000000000	0.342984000000000	0.342240000000000	0.341496000000000	0.340752000000000	0.340008000000000	0.339264000000000	0.338520000000000	0.337776000000000	0.337032000000000	0.336288000000000
0.373	0.373000000000000	0.372254000000000	0.371508000000000	0.370762000000000	0.370016000000000	0.369270000000000	0.368524000000000	0.367778000000000	0.367032000000000	0.366286000000000	0.365540000000000	0.364794000000000	0.364048000000000	0.363302000000000	0.362556000000000	0.361810000000000	0.361064000000000	0.360318000000000	0.359572000000000	0.358826000000000	0.358080000000000	0.357334000000000	0.356588000000000	0.355842000000000	0.355096000000000	0.354350000000000	0.353604000000000	0.352858000000000	0.352112000000000	0.351366000000000	0.350620000000000	0.349874000000000	0.349128000000000	0.348382000000000	0.347636000000000	0.346890000000000	0.346144000000000	0.345398000000000	0.344652000000000	0.343906000000000	0.343160000000000	0.342414000000000	0.341668000000000	0.340922000000000	0.340176000000000	0.339430000000000	0.338684000000000	0.337938000000000	0.337192000000000
0.374	0.374000000000000	0.373252000000000	0.372504000000000	0.371756000000000	0.371008000000000	0.370260000000000	0.369512000000000	0.368764000000000	0.368016000000000	0.367268000000000	0.366520000000000	0.365772000000000	0.365024000000000	0.364276000000000	0.363528000000000	0.362780000000000	0.362032000000000	0.361284000000000	0.360536000000000	0.359788000000000	0.359040000000000	0.358292000000000	0.357544000000000	0.356796000000000	0.356048000000000	0.355300000000000	0.354552000000000	0.353804000000000	0.353056000000000	0.352308000000000	0.351560000000000	0.350812000000000	0.350064000000000	0.349316000000000	0.348568000000000	0.347820000000000	0.347072000000000	0.346324000000000	0.345576000000000	0.344828000000000	0.344080000000000	0.343332000000000	0.342584000000000	0.341836000000000	0.341088000000000	0.340340000000000	0.339592000000000	0.338844000000000	0.338096000000000
0.375	0.375000000000000	0.374250000000000	0.373500000000000	0.372750000000000	0.372000000000000	0.371250000000000	0.370500000000000	0.369750000000000	0.369000000000000	0.368250000000000	0.367500000000000	0.366750000000000	0.366000000000000	0.365250000000000	0.364500000000000	0.363750000000000	0.363000000000000	0.362250000000000	0.361500000000000	0.360750000000000	0.360000000000000	0.359250000000000	0.358500000000000	0.357750000000000	0.357000000000000	0.356250000000000	0.355500000000000	0.354750000000000	0.354000000000000	0.353250000000000	0.352500000000000	0.351750000000000	0.351000000000000	0.350250000000000	0.349500000000000	0.348750000000000	0.348000000000000	0.347250000000000	0.346500000000000	0.345750000000000	0.345000000000000	0.344250000000000	0.343500000000000	0.342750000000000	0.342000000000000	0.341250000000000	0.340500000000000	0.339750000000000	0.339000000000000
0.376	0.376000000000000	0.375248000000000	0.374496000000000	0.373744000000000	0.372992000000000	0.372240000000000	0.371488000000000	0.370736000000000	0.369984000000000	0.369232000000000	0.368480000000000	0.367728000000000	0.366976000000000	0.366224000000000	0.365472000000000	0.364720000000000	0.363968000000000	0.363216000000000	0.362464000000000	0.361712000000000	0.360960000000000	0.360208000000000	0.359456000000000	0.358704000000000	0.357952000000000	0.357200000000000	0.356448000000000	0.355696000000000	0.354944000000000	0.354192000000000	0.353440000000000	0.352688000000000	0.351936000000000	0.351184000000000	0.350432000000000	0.349680000000000	0.348928000000000	0.348176000000000	0.347424000000000	0.346672000000000	0.345920000000000	0.345168000000000	0.344416000000000	0.343664000000000	0.342912000000000	0.342160000000000	0.341408000000000	0.340656000000000	0.339904000000000
0.377	0.377000000000000	0.376246000000000	0.375492000000000	0.374738000000000	0.373984000000000	0.373230000000000	0.372476000000000	0.371722000000000	0.370968000000000	0.370214000000000	0.369460000000000	0.368706000000000	0.367952000000000	0.367198000000000	0.366444000000000	0.365690000000000	0.364936000000000	0.364182000000000	0.363428000000000	0.362674000000000	0.361920000000000	0.361166000000000	0.360412000000000	0.359658000000000	0.358904000000000	0.358150000000000	0.357396000000000	0.356642000000000	0.355888000000000	0.355134000000000	0.354380000000000	0.353626000000000	0.352872000000000	0.352118000000000	0.351364000000000	0.350610000000000	0.349856000000000	0.349102000000000	0.348348000000000	0.347594000000000	0.346840000000000	0.346086000000000	0.345332000000000	0.344578000000000	0.343824000000000	0.343070000000000	0.342316000000000	0.341562000000000	0.340808000000000
0.378	0.378000000000000	0.377244000000000	0.376488000000000	0.375732000000000	0.374976000000000	0.374220000000000	0.373464000000000	0.372708000000000	0.371952000000000	0.371196000000000	0.370440000000000	0.369684000000000	0.368928000000000	0.368172000000000	0.367416000000000	0.366660000000000	0.365904000000000	0.365148000000000	0.364392000000000	0.363636000000000	0.362880000000000	0.362124000000000	0.361368000000000	0.360612000000000	0.359856000000000	0.359100000000000	0.358344000000000	0.357588000000000	0.356832000000000	0.356076000000000	0.355320000000000	0.354564000000000	0.353808000000000	0.353052000000000	0.352296000000000	0.351540000000000	0.350784000000000	0.350028000000000	0.349272000000000	0.348516000000000	0.347760000000000	0.347004000000000	0.346248000000000	0.345492000000000	0.344736000000000	0.343980000000000	0.343224000000000	0.342468000000000	0.341712000000000
0.379	0.379000000000000	0.378242000000000	0.377484000000000	0.376726000000000	0.375968000000000	0.375210000000000	0.374452000000000	0.373694000000000	0.372936000000000	0.372178000000000	0.371420000000000	0.370662000000000	0.369904000000000	0.369146000000000	0.368388000000000	0.367630000000000	0.366872000000000	0.366114000000000	0.365356000000000	0.364598000000000	0.363840000000000	0.363082000000000	0.362324000000000	0.361566000000000	0.360808000000000	0.360050000000000	0.359292000000000	0.358534000000000	0.357776000000000	0.357018000000000	0.356260000000000	0.355502000000000	0.354744000000000	0.353986000000000	0.353228000000000	0.352470000000000	0.351712000000000	0.350954000000000	0.350196000000000	0.349438000000000	0.348680000000000	0.347922000000000	0.347164000000000	0.346406000000000	0.345648000000000	0.344890000000000	0.344132000000000	0.343374000000000	0.342616000000000
0.38	0.380000000000000	0.379240000000000	0.378480000000000	0.377720000000000	0.376960000000000	0.376200000000000	0.375440000000000	0.374680000000000	0.373920000000000	0.373160000000000	0.372400000000000	0.371640000000000	0.370880000000000	0.370120000000000	0.369360000000000	0.368600000000000	0.367840000000000	0.367080000000000	0.366320000000000	0.365560000000000	0.364800000000000	0.364040000000000	0.363280000000000	0.362520000000000	0.361760000000000	0.361000000000000	0.360240000000000	0.359480000000000	0.358720000000000	0.357960000000000	0.357200000000000	0.356440000000000	0.355680000000000	0.354920000000000	0.354160000000000	0.353400000000000	0.352640000000000	0.351880000000000	0.351120000000000	0.350360000000000	0.349600000000000	0.348840000000000	0.348080000000000	0.347320000000000	0.346560000000000	0.345800000000000	0.345040000000000	0.344280000000000	0.343520000000000
0.381	0.381000000000000	0.380238000000000	0.379476000000000	0.378714000000000	0.377952000000000	0.377190000000000	0.376428000000000	0.375666000000000	0.374904000000000	0.374142000000000	0.373380000000000	0.372618000000000	0.371856000000000	0.371094000000000	0.370332000000000	0.369570000000000	0.368808000000000	0.368046000000000	0.367284000000000	0.366522000000000	0.365760000000000	0.364998000000000	0.364236000000000	0.363474000000000	0.362712000000000	0.361950000000000	0.361188000000000	0.360426000000000	0.359664000000000	0.358902000000000	0.358140000000000	0.357378000000000	0.356616000000000	0.355854000000000	0.355092000000000	0.354330000000000	0.353568000000000	0.352806000000000	0.352044000000000	0.351282000000000	0.350520000000000	0.349758000000000	0.348996000000000	0.348234000000000	0.347472000000000	0.346710000000000	0.345948000000000	0.345186000000000	0.344424000000000
0.382	0.382000000000000	0.381236000000000	0.380472000000000	0.379708000000000	0.378944000000000	0.378180000000000	0.377416000000000	0.376652000000000	0.375888000000000	0.375124000000000	0.374360000000000	0.373596000000000	0.372832000000000	0.372068000000000	0.371304000000000	0.370540000000000	0.369776000000000	0.369012000000000	0.368248000000000	0.367484000000000	0.366720000000000	0.365956000000000	0.365192000000000	0.364428000000000	0.363664000000000	0.362900000000000	0.362136000000000	0.361372000000000	0.360608000000000	0.359844000000000	0.359080000000000	0.358316000000000	0.357552000000000	0.356788000000000	0.356024000000000	0.355260000000000	0.354496000000000	0.353732000000000	0.352968000000000	0.352204000000000	0.351440000000000	0.350676000000000	0.349912000000000	0.349148000000000	0.348384000000000	0.347620000000000	0.346856000000000	0.346092000000000	0.345328000000000
0.383	0.383000000000000	0.382234000000000	0.381468000000000	0.380702000000000	0.379936000000000	0.379170000000000	0.378404000000000	0.377638000000000	0.376872000000000	0.376106000000000	0.375340000000000	0.374574000000000	0.373808000000000	0.373042000000000	0.372276000000000	0.371510000000000	0.370744000000000	0.369978000000000	0.369212000000000	0.368446000000000	0.367680000000000	0.366914000000000	0.366148000000000	0.365382000000000	0.364616000000000	0.363850000000000	0.363084000000000	0.362318000000000	0.361552000000000	0.360786000000000	0.360020000000000	0.359254000000000	0.358488000000000	0.357722000000000	0.356956000000000	0.356190000000000	0.355424000000000	0.354658000000000	0.353892000000000	0.353126000000000	0.352360000000000	0.351594000000000	0.350828000000000	0.350062000000000	0.349296000000000	0.348530000000000	0.347764000000000	0.346998000000000	0.346232000000000
0.384	0.384000000000000	0.383232000000000	0.382464000000000	0.381696000000000	0.380928000000000	0.380160000000000	0.379392000000000	0.378624000000000	0.377856000000000	0.377088000000000	0.376320000000000	0.375552000000000	0.374784000000000	0.374016000000000	0.373248000000000	0.372480000000000	0.371712000000000	0.370944000000000	0.370176000000000	0.369408000000000	0.368640000000000	0.367872000000000	0.367104000000000	0.366336000000000	0.365568000000000	0.364800000000000	0.364032000000000	0.363264000000000	0.362496000000000	0.361728000000000	0.360960000000000	0.360192000000000	0.359424000000000	0.358656000000000	0.357888000000000	0.357120000000000	0.356352000000000	0.355584000000000	0.354816000000000	0.354048000000000	0.353280000000000	0.352512000000000	0.351744000000000	0.350976000000000	0.350208000000000	0.349440000000000	0.348672000000000	0.347904000000000	0.347136000000000
0.385	0.385000000000000	0.384230000000000	0.383460000000000	0.382690000000000	0.381920000000000	0.381150000000000	0.380380000000000	0.379610000000000	0.378840000000000	0.378070000000000	0.377300000000000	0.376530000000000	0.375760000000000	0.374990000000000	0.374220000000000	0.373450000000000	0.372680000000000	0.371910000000000	0.371140000000000	0.370370000000000	0.369600000000000	0.368830000000000	0.368060000000000	0.367290000000000	0.366520000000000	0.365750000000000	0.364980000000000	0.364210000000000	0.363440000000000	0.362670000000000	0.361900000000000	0.361130000000000	0.360360000000000	0.359590000000000	0.358820000000000	0.358050000000000	0.357280000000000	0.356510000000000	0.355740000000000	0.354970000000000	0.354200000000000	0.353430000000000	0.352660000000000	0.351890000000000	0.351120000000000	0.350350000000000	0.349580000000000	0.348810000000000	0.348040000000000
0.386	0.386000000000000	0.385228000000000	0.384456000000000	0.383684000000000	0.382912000000000	0.382140000000000	0.381368000000000	0.380596000000000	0.379824000000000	0.379052000000000	0.378280000000000	0.377508000000000	0.376736000000000	0.375964000000000	0.375192000000000	0.374420000000000	0.373648000000000	0.372876000000000	0.372104000000000	0.371332000000000	0.370560000000000	0.369788000000000	0.369016000000000	0.368244000000000	0.367472000000000	0.366700000000000	0.365928000000000	0.365156000000000	0.364384000000000	0.363612000000000	0.362840000000000	0.362068000000000	0.361296000000000	0.360524000000000	0.359752000000000	0.358980000000000	0.358208000000000	0.357436000000000	0.356664000000000	0.355892000000000	0.355120000000000	0.354348000000000	0.353576000000000	0.352804000000000	0.352032000000000	0.351260000000000	0.350488000000000	0.349716000000000	0.348944000000000
0.387	0.387000000000000	0.386226000000000	0.385452000000000	0.384678000000000	0.383904000000000	0.383130000000000	0.382356000000000	0.381582000000000	0.380808000000000	0.380034000000000	0.379260000000000	0.378486000000000	0.377712000000000	0.376938000000000	0.376164000000000	0.375390000000000	0.374616000000000	0.373842000000000	0.373068000000000	0.372294000000000	0.371520000000000	0.370746000000000	0.369972000000000	0.369198000000000	0.368424000000000	0.367650000000000	0.366876000000000	0.366102000000000	0.365328000000000	0.364554000000000	0.363780000000000	0.363006000000000	0.362232000000000	0.361458000000000	0.360684000000000	0.359910000000000	0.359136000000000	0.358362000000000	0.357588000000000	0.356814000000000	0.356040000000000	0.355266000000000	0.354492000000000	0.353718000000000	0.352944000000000	0.352170000000000	0.351396000000000	0.350622000000000	0.349848000000000
0.388	0.388000000000000	0.387224000000000	0.386448000000000	0.385672000000000	0.384896000000000	0.384120000000000	0.383344000000000	0.382568000000000	0.381792000000000	0.381016000000000	0.380240000000000	0.379464000000000	0.378688000000000	0.377912000000000	0.377136000000000	0.376360000000000	0.375584000000000	0.374808000000000	0.374032000000000	0.373256000000000	0.372480000000000	0.371704000000000	0.370928000000000	0.370152000000000	0.369376000000000	0.368600000000000	0.367824000000000	0.367048000000000	0.366272000000000	0.365496000000000	0.364720000000000	0.363944000000000	0.363168000000000	0.362392000000000	0.361616000000000	0.360840000000000	0.360064000000000	0.359288000000000	0.358512000000000	0.357736000000000	0.356960000000000	0.356184000000000	0.355408000000000	0.354632000000000	0.353856000000000	0.353080000000000	0.352304000000000	0.351528000000000	0.350752000000000
0.389	0.389000000000000	0.388222000000000	0.387444000000000	0.386666000000000	0.385888000000000	0.385110000000000	0.384332000000000	0.383554000000000	0.382776000000000	0.381998000000000	0.381220000000000	0.380442000000000	0.379664000000000	0.378886000000000	0.378108000000000	0.377330000000000	0.376552000000000	0.375774000000000	0.374996000000000	0.374218000000000	0.373440000000000	0.372662000000000	0.371884000000000	0.371106000000000	0.370328000000000	0.369550000000000	0.368772000000000	0.367994000000000	0.367216000000000	0.366438000000000	0.365660000000000	0.364882000000000	0.364104000000000	0.363326000000000	0.362548000000000	0.361770000000000	0.360992000000000	0.360214000000000	0.359436000000000	0.358658000000000	0.357880000000000	0.357102000000000	0.356324000000000	0.355546000000000	0.354768000000000	0.353990000000000	0.353212000000000	0.352434000000000	0.351656000000000
0.39	0.390000000000000	0.389220000000000	0.388440000000000	0.387660000000000	0.386880000000000	0.386100000000000	0.385320000000000	0.384540000000000	0.383760000000000	0.382980000000000	0.382200000000000	0.381420000000000	0.380640000000000	0.379860000000000	0.379080000000000	0.378300000000000	0.377520000000000	0.376740000000000	0.375960000000000	0.375180000000000	0.374400000000000	0.373620000000000	0.372840000000000	0.372060000000000	0.371280000000000	0.370500000000000	0.369720000000000	0.368940000000000	0.368160000000000	0.367380000000000	0.366600000000000	0.365820000000000	0.365040000000000	0.364260000000000	0.363480000000000	0.362700000000000	0.361920000000000	0.361140000000000	0.360360000000000	0.359580000000000	0.358800000000000	0.358020000000000	0.357240000000000	0.356460000000000	0.355680000000000	0.354900000000000	0.354120000000000	0.353340000000000	0.352560000000000
0.391	0.391000000000000	0.390218000000000	0.389436000000000	0.388654000000000	0.387872000000000	0.387090000000000	0.386308000000000	0.385526000000000	0.384744000000000	0.383962000000000	0.383180000000000	0.382398000000000	0.381616000000000	0.380834000000000	0.380052000000000	0.379270000000000	0.378488000000000	0.377706000000000	0.376924000000000	0.376142000000000	0.375360000000000	0.374578000000000	0.373796000000000	0.373014000000000	0.372232000000000	0.371450000000000	0.370668000000000	0.369886000000000	0.369104000000000	0.368322000000000	0.367540000000000	0.366758000000000	0.365976000000000	0.365194000000000	0.364412000000000	0.363630000000000	0.362848000000000	0.362066000000000	0.361284000000000	0.360502000000000	0.359720000000000	0.358938000000000	0.358156000000000	0.357374000000000	0.356592000000000	0.355810000000000	0.355028000000000	0.354246000000000	0.353464000000000
0.392	0.392000000000000	0.391216000000000	0.390432000000000	0.389648000000000	0.388864000000000	0.388080000000000	0.387296000000000	0.386512000000000	0.385728000000000	0.384944000000000	0.384160000000000	0.383376000000000	0.382592000000000	0.381808000000000	0.381024000000000	0.380240000000000	0.379456000000000	0.378672000000000	0.377888000000000	0.377104000000000	0.376320000000000	0.375536000000000	0.374752000000000	0.373968000000000	0.373184000000000	0.372400000000000	0.371616000000000	0.370832000000000	0.370048000000000	0.369264000000000	0.368480000000000	0.367696000000000	0.366912000000000	0.366128000000000	0.365344000000000	0.364560000000000	0.363776000000000	0.362992000000000	0.362208000000000	0.361424000000000	0.360640000000000	0.359856000000000	0.359072000000000	0.358288000000000	0.357504000000000	0.356720000000000	0.355936000000000	0.355152000000000	0.354368000000000
0.393	0.393000000000000	0.392214000000000	0.391428000000000	0.390642000000000	0.389856000000000	0.389070000000000	0.388284000000000	0.387498000000000	0.386712000000000	0.385926000000000	0.385140000000000	0.384354000000000	0.383568000000000	0.382782000000000	0.381996000000000	0.381210000000000	0.380424000000000	0.379638000000000	0.378852000000000	0.378066000000000	0.377280000000000	0.376494000000000	0.375708000000000	0.374922000000000	0.374136000000000	0.373350000000000	0.372564000000000	0.371778000000000	0.370992000000000	0.370206000000000	0.369420000000000	0.368634000000000	0.367848000000000	0.367062000000000	0.366276000000000	0.365490000000000	0.364704000000000	0.363918000000000	0.363132000000000	0.362346000000000	0.361560000000000	0.360774000000000	0.359988000000000	0.359202000000000	0.358416000000000	0.357630000000000	0.356844000000000	0.356058000000000	0.355272000000000
0.394	0.394000000000000	0.393212000000000	0.392424000000000	0.391636000000000	0.390848000000000	0.390060000000000	0.389272000000000	0.388484000000000	0.387696000000000	0.386908000000000	0.386120000000000	0.385332000000000	0.384544000000000	0.383756000000000	0.382968000000000	0.382180000000000	0.381392000000000	0.380604000000000	0.379816000000000	0.379028000000000	0.378240000000000	0.377452000000000	0.376664000000000	0.375876000000000	0.375088000000000	0.374300000000000	0.373512000000000	0.372724000000000	0.371936000000000	0.371148000000000	0.370360000000000	0.369572000000000	0.368784000000000	0.367996000000000	0.367208000000000	0.366420000000000	0.365632000000000	0.364844000000000	0.364056000000000	0.363268000000000	0.362480000000000	0.361692000000000	0.360904000000000	0.360116000000000	0.359328000000000	0.358540000000000	0.357752000000000	0.356964000000000	0.356176000000000
0.395	0.395000000000000	0.394210000000000	0.393420000000000	0.392630000000000	0.391840000000000	0.391050000000000	0.390260000000000	0.389470000000000	0.388680000000000	0.387890000000000	0.387100000000000	0.386310000000000	0.385520000000000	0.384730000000000	0.383940000000000	0.383150000000000	0.382360000000000	0.381570000000000	0.380780000000000	0.379990000000000	0.379200000000000	0.378410000000000	0.377620000000000	0.376830000000000	0.376040000000000	0.375250000000000	0.374460000000000	0.373670000000000	0.372880000000000	0.372090000000000	0.371300000000000	0.370510000000000	0.369720000000000	0.368930000000000	0.368140000000000	0.367350000000000	0.366560000000000	0.365770000000000	0.364980000000000	0.364190000000000	0.363400000000000	0.362610000000000	0.361820000000000	0.361030000000000	0.360240000000000	0.359450000000000	0.358660000000000	0.357870000000000	0.357080000000000
0.396	0.396000000000000	0.395208000000000	0.394416000000000	0.393624000000000	0.392832000000000	0.392040000000000	0.391248000000000	0.390456000000000	0.389664000000000	0.388872000000000	0.388080000000000	0.387288000000000	0.386496000000000	0.385704000000000	0.384912000000000	0.384120000000000	0.383328000000000	0.382536000000000	0.381744000000000	0.380952000000000	0.380160000000000	0.379368000000000	0.378576000000000	0.377784000000000	0.376992000000000	0.376200000000000	0.375408000000000	0.374616000000000	0.373824000000000	0.373032000000000	0.372240000000000	0.371448000000000	0.370656000000000	0.369864000000000	0.369072000000000	0.368280000000000	0.367488000000000	0.366696000000000	0.365904000000000	0.365112000000000	0.364320000000000	0.363528000000000	0.362736000000000	0.361944000000000	0.361152000000000	0.360360000000000	0.359568000000000	0.358776000000000	0.357984000000000
0.397	0.397000000000000	0.396206000000000	0.395412000000000	0.394618000000000	0.393824000000000	0.393030000000000	0.392236000000000	0.391442000000000	0.390648000000000	0.389854000000000	0.389060000000000	0.388266000000000	0.387472000000000	0.386678000000000	0.385884000000000	0.385090000000000	0.384296000000000	0.383502000000000	0.382708000000000	0.381914000000000	0.381120000000000	0.380326000000000	0.379532000000000	0.378738000000000	0.377944000000000	0.377150000000000	0.376356000000000	0.375562000000000	0.374768000000000	0.373974000000000	0.373180000000000	0.372386000000000	0.371592000000000	0.370798000000000	0.370004000000000	0.369210000000000	0.368416000000000	0.367622000000000	0.366828000000000	0.366034000000000	0.365240000000000	0.364446000000000	0.363652000000000	0.362858000000000	0.362064000000000	0.361270000000000	0.360476000000000	0.359682000000000	0.358888000000000
0.398	0.398000000000000	0.397204000000000	0.396408000000000	0.395612000000000	0.394816000000000	0.394020000000000	0.393224000000000	0.392428000000000	0.391632000000000	0.390836000000000	0.390040000000000	0.389244000000000	0.388448000000000	0.387652000000000	0.386856000000000	0.386060000000000	0.385264000000000	0.384468000000000	0.383672000000000	0.382876000000000	0.382080000000000	0.381284000000000	0.380488000000000	0.379692000000000	0.378896000000000	0.378100000000000	0.377304000000000	0.376508000000000	0.375712000000000	0.374916000000000	0.374120000000000	0.373324000000000	0.372528000000000	0.371732000000000	0.370936000000000	0.370140000000000	0.369344000000000	0.368548000000000	0.367752000000000	0.366956000000000	0.366160000000000	0.365364000000000	0.364568000000000	0.363772000000000	0.362976000000000	0.362180000000000	0.361384000000000	0.360588000000000	0.359792000000000
0.399	0.399000000000000	0.398202000000000	0.397404000000000	0.396606000000000	0.395808000000000	0.395010000000000	0.394212000000000	0.393414000000000	0.392616000000000	0.391818000000000	0.391020000000000	0.390222000000000	0.389424000000000	0.388626000000000	0.387828000000000	0.387030000000000	0.386232000000000	0.385434000000000	0.384636000000000	0.383838000000000	0.383040000000000	0.382242000000000	0.381444000000000	0.380646000000000	0.379848000000000	0.379050000000000	0.378252000000000	0.377454000000000	0.376656000000000	0.375858000000000	0.375060000000000	0.374262000000000	0.373464000000000	0.372666000000000	0.371868000000000	0.371070000000000	0.370272000000000	0.369474000000000	0.368676000000000	0.367878000000000	0.367080000000000	0.366282000000000	0.365484000000000	0.364686000000000	0.363888000000000	0.363090000000000	0.362292000000000	0.361494000000000	0.360696000000000
0.4	0.400000000000000	0.399200000000000	0.398400000000000	0.397600000000000	0.396800000000000	0.396000000000000	0.395200000000000	0.394400000000000	0.393600000000000	0.392800000000000	0.392000000000000	0.391200000000000	0.390400000000000	0.389600000000000	0.388800000000000	0.388000000000000	0.387200000000000	0.386400000000000	0.385600000000000	0.384800000000000	0.384000000000000	0.383200000000000	0.382400000000000	0.381600000000000	0.380800000000000	0.380000000000000	0.379200000000000	0.378400000000000	0.377600000000000	0.376800000000000	0.376000000000000	0.375200000000000	0.374400000000000	0.373600000000000	0.372800000000000	0.372000000000000	0.371200000000000	0.370400000000000	0.369600000000000	0.368800000000000	0.368000000000000	0.367200000000000	0.366400000000000	0.365600000000000	0.364800000000000	0.364000000000000	0.363200000000000	0.362400000000000	0.361600000000000
0.401	0.401000000000000	0.400198000000000	0.399396000000000	0.398594000000000	0.397792000000000	0.396990000000000	0.396188000000000	0.395386000000000	0.394584000000000	0.393782000000000	0.392980000000000	0.392178000000000	0.391376000000000	0.390574000000000	0.389772000000000	0.388970000000000	0.388168000000000	0.387366000000000	0.386564000000000	0.385762000000000	0.384960000000000	0.384158000000000	0.383356000000000	0.382554000000000	0.381752000000000	0.380950000000000	0.380148000000000	0.379346000000000	0.378544000000000	0.377742000000000	0.376940000000000	0.376138000000000	0.375336000000000	0.374534000000000	0.373732000000000	0.372930000000000	0.372128000000000	0.371326000000000	0.370524000000000	0.369722000000000	0.368920000000000	0.368118000000000	0.367316000000000	0.366514000000000	0.365712000000000	0.364910000000000	0.364108000000000	0.363306000000000	0.362504000000000
0.402	0.402000000000000	0.401196000000000	0.400392000000000	0.399588000000000	0.398784000000000	0.397980000000000	0.397176000000000	0.396372000000000	0.395568000000000	0.394764000000000	0.393960000000000	0.393156000000000	0.392352000000000	0.391548000000000	0.390744000000000	0.389940000000000	0.389136000000000	0.388332000000000	0.387528000000000	0.386724000000000	0.385920000000000	0.385116000000000	0.384312000000000	0.383508000000000	0.382704000000000	0.381900000000000	0.381096000000000	0.380292000000000	0.379488000000000	0.378684000000000	0.377880000000000	0.377076000000000	0.376272000000000	0.375468000000000	0.374664000000000	0.373860000000000	0.373056000000000	0.372252000000000	0.371448000000000	0.370644000000000	0.369840000000000	0.369036000000000	0.368232000000000	0.367428000000000	0.366624000000000	0.365820000000000	0.365016000000000	0.364212000000000	0.363408000000000
0.403	0.403000000000000	0.402194000000000	0.401388000000000	0.400582000000000	0.399776000000000	0.398970000000000	0.398164000000000	0.397358000000000	0.396552000000000	0.395746000000000	0.394940000000000	0.394134000000000	0.393328000000000	0.392522000000000	0.391716000000000	0.390910000000000	0.390104000000000	0.389298000000000	0.388492000000000	0.387686000000000	0.386880000000000	0.386074000000000	0.385268000000000	0.384462000000000	0.383656000000000	0.382850000000000	0.382044000000000	0.381238000000000	0.380432000000000	0.379626000000000	0.378820000000000	0.378014000000000	0.377208000000000	0.376402000000000	0.375596000000000	0.374790000000000	0.373984000000000	0.373178000000000	0.372372000000000	0.371566000000000	0.370760000000000	0.369954000000000	0.369148000000000	0.368342000000000	0.367536000000000	0.366730000000000	0.365924000000000	0.365118000000000	0.364312000000000
0.404	0.404000000000000	0.403192000000000	0.402384000000000	0.401576000000000	0.400768000000000	0.399960000000000	0.399152000000000	0.398344000000000	0.397536000000000	0.396728000000000	0.395920000000000	0.395112000000000	0.394304000000000	0.393496000000000	0.392688000000000	0.391880000000000	0.391072000000000	0.390264000000000	0.389456000000000	0.388648000000000	0.387840000000000	0.387032000000000	0.386224000000000	0.385416000000000	0.384608000000000	0.383800000000000	0.382992000000000	0.382184000000000	0.381376000000000	0.380568000000000	0.379760000000000	0.378952000000000	0.378144000000000	0.377336000000000	0.376528000000000	0.375720000000000	0.374912000000000	0.374104000000000	0.373296000000000	0.372488000000000	0.371680000000000	0.370872000000000	0.370064000000000	0.369256000000000	0.368448000000000	0.367640000000000	0.366832000000000	0.366024000000000	0.365216000000000
0.405	0.405000000000000	0.404190000000000	0.403380000000000	0.402570000000000	0.401760000000000	0.400950000000000	0.400140000000000	0.399330000000000	0.398520000000000	0.397710000000000	0.396900000000000	0.396090000000000	0.395280000000000	0.394470000000000	0.393660000000000	0.392850000000000	0.392040000000000	0.391230000000000	0.390420000000000	0.389610000000000	0.388800000000000	0.387990000000000	0.387180000000000	0.386370000000000	0.385560000000000	0.384750000000000	0.383940000000000	0.383130000000000	0.382320000000000	0.381510000000000	0.380700000000000	0.379890000000000	0.379080000000000	0.378270000000000	0.377460000000000	0.376650000000000	0.375840000000000	0.375030000000000	0.374220000000000	0.373410000000000	0.372600000000000	0.371790000000000	0.370980000000000	0.370170000000000	0.369360000000000	0.368550000000000	0.367740000000000	0.366930000000000	0.366120000000000
0.406	0.406000000000000	0.405188000000000	0.404376000000000	0.403564000000000	0.402752000000000	0.401940000000000	0.401128000000000	0.400316000000000	0.399504000000000	0.398692000000000	0.397880000000000	0.397068000000000	0.396256000000000	0.395444000000000	0.394632000000000	0.393820000000000	0.393008000000000	0.392196000000000	0.391384000000000	0.390572000000000	0.389760000000000	0.388948000000000	0.388136000000000	0.387324000000000	0.386512000000000	0.385700000000000	0.384888000000000	0.384076000000000	0.383264000000000	0.382452000000000	0.381640000000000	0.380828000000000	0.380016000000000	0.379204000000000	0.378392000000000	0.377580000000000	0.376768000000000	0.375956000000000	0.375144000000000	0.374332000000000	0.373520000000000	0.372708000000000	0.371896000000000	0.371084000000000	0.370272000000000	0.369460000000000	0.368648000000000	0.367836000000000	0.367024000000000
0.407	0.407000000000000	0.406186000000000	0.405372000000000	0.404558000000000	0.403744000000000	0.402930000000000	0.402116000000000	0.401302000000000	0.400488000000000	0.399674000000000	0.398860000000000	0.398046000000000	0.397232000000000	0.396418000000000	0.395604000000000	0.394790000000000	0.393976000000000	0.393162000000000	0.392348000000000	0.391534000000000	0.390720000000000	0.389906000000000	0.389092000000000	0.388278000000000	0.387464000000000	0.386650000000000	0.385836000000000	0.385022000000000	0.384208000000000	0.383394000000000	0.382580000000000	0.381766000000000	0.380952000000000	0.380138000000000	0.379324000000000	0.378510000000000	0.377696000000000	0.376882000000000	0.376068000000000	0.375254000000000	0.374440000000000	0.373626000000000	0.372812000000000	0.371998000000000	0.371184000000000	0.370370000000000	0.369556000000000	0.368742000000000	0.367928000000000
0.408	0.408000000000000	0.407184000000000	0.406368000000000	0.405552000000000	0.404736000000000	0.403920000000000	0.403104000000000	0.402288000000000	0.401472000000000	0.400656000000000	0.399840000000000	0.399024000000000	0.398208000000000	0.397392000000000	0.396576000000000	0.395760000000000	0.394944000000000	0.394128000000000	0.393312000000000	0.392496000000000	0.391680000000000	0.390864000000000	0.390048000000000	0.389232000000000	0.388416000000000	0.387600000000000	0.386784000000000	0.385968000000000	0.385152000000000	0.384336000000000	0.383520000000000	0.382704000000000	0.381888000000000	0.381072000000000	0.380256000000000	0.379440000000000	0.378624000000000	0.377808000000000	0.376992000000000	0.376176000000000	0.375360000000000	0.374544000000000	0.373728000000000	0.372912000000000	0.372096000000000	0.371280000000000	0.370464000000000	0.369648000000000	0.368832000000000
0.409	0.409000000000000	0.408182000000000	0.407364000000000	0.406546000000000	0.405728000000000	0.404910000000000	0.404092000000000	0.403274000000000	0.402456000000000	0.401638000000000	0.400820000000000	0.400002000000000	0.399184000000000	0.398366000000000	0.397548000000000	0.396730000000000	0.395912000000000	0.395094000000000	0.394276000000000	0.393458000000000	0.392640000000000	0.391822000000000	0.391004000000000	0.390186000000000	0.389368000000000	0.388550000000000	0.387732000000000	0.386914000000000	0.386096000000000	0.385278000000000	0.384460000000000	0.383642000000000	0.382824000000000	0.382006000000000	0.381188000000000	0.380370000000000	0.379552000000000	0.378734000000000	0.377916000000000	0.377098000000000	0.376280000000000	0.375462000000000	0.374644000000000	0.373826000000000	0.373008000000000	0.372190000000000	0.371372000000000	0.370554000000000	0.369736000000000
0.41	0.410000000000000	0.409180000000000	0.408360000000000	0.407540000000000	0.406720000000000	0.405900000000000	0.405080000000000	0.404260000000000	0.403440000000000	0.402620000000000	0.401800000000000	0.400980000000000	0.400160000000000	0.399340000000000	0.398520000000000	0.397700000000000	0.396880000000000	0.396060000000000	0.395240000000000	0.394420000000000	0.393600000000000	0.392780000000000	0.391960000000000	0.391140000000000	0.390320000000000	0.389500000000000	0.388680000000000	0.387860000000000	0.387040000000000	0.386220000000000	0.385400000000000	0.384580000000000	0.383760000000000	0.382940000000000	0.382120000000000	0.381300000000000	0.380480000000000	0.379660000000000	0.378840000000000	0.378020000000000	0.377200000000000	0.376380000000000	0.375560000000000	0.374740000000000	0.373920000000000	0.373100000000000	0.372280000000000	0.371460000000000	0.370640000000000
0.411	0.411000000000000	0.410178000000000	0.409356000000000	0.408534000000000	0.407712000000000	0.406890000000000	0.406068000000000	0.405246000000000	0.404424000000000	0.403602000000000	0.402780000000000	0.401958000000000	0.401136000000000	0.400314000000000	0.399492000000000	0.398670000000000	0.397848000000000	0.397026000000000	0.396204000000000	0.395382000000000	0.394560000000000	0.393738000000000	0.392916000000000	0.392094000000000	0.391272000000000	0.390450000000000	0.389628000000000	0.388806000000000	0.387984000000000	0.387162000000000	0.386340000000000	0.385518000000000	0.384696000000000	0.383874000000000	0.383052000000000	0.382230000000000	0.381408000000000	0.380586000000000	0.379764000000000	0.378942000000000	0.378120000000000	0.377298000000000	0.376476000000000	0.375654000000000	0.374832000000000	0.374010000000000	0.373188000000000	0.372366000000000	0.371544000000000
0.412	0.412000000000000	0.411176000000000	0.410352000000000	0.409528000000000	0.408704000000000	0.407880000000000	0.407056000000000	0.406232000000000	0.405408000000000	0.404584000000000	0.403760000000000	0.402936000000000	0.402112000000000	0.401288000000000	0.400464000000000	0.399640000000000	0.398816000000000	0.397992000000000	0.397168000000000	0.396344000000000	0.395520000000000	0.394696000000000	0.393872000000000	0.393048000000000	0.392224000000000	0.391400000000000	0.390576000000000	0.389752000000000	0.388928000000000	0.388104000000000	0.387280000000000	0.386456000000000	0.385632000000000	0.384808000000000	0.383984000000000	0.383160000000000	0.382336000000000	0.381512000000000	0.380688000000000	0.379864000000000	0.379040000000000	0.378216000000000	0.377392000000000	0.376568000000000	0.375744000000000	0.374920000000000	0.374096000000000	0.373272000000000	0.372448000000000
0.413	0.413000000000000	0.412174000000000	0.411348000000000	0.410522000000000	0.409696000000000	0.408870000000000	0.408044000000000	0.407218000000000	0.406392000000000	0.405566000000000	0.404740000000000	0.403914000000000	0.403088000000000	0.402262000000000	0.401436000000000	0.400610000000000	0.399784000000000	0.398958000000000	0.398132000000000	0.397306000000000	0.396480000000000	0.395654000000000	0.394828000000000	0.394002000000000	0.393176000000000	0.392350000000000	0.391524000000000	0.390698000000000	0.389872000000000	0.389046000000000	0.388220000000000	0.387394000000000	0.386568000000000	0.385742000000000	0.384916000000000	0.384090000000000	0.383264000000000	0.382438000000000	0.381612000000000	0.380786000000000	0.379960000000000	0.379134000000000	0.378308000000000	0.377482000000000	0.376656000000000	0.375830000000000	0.375004000000000	0.374178000000000	0.373352000000000
0.414	0.414000000000000	0.413172000000000	0.412344000000000	0.411516000000000	0.410688000000000	0.409860000000000	0.409032000000000	0.408204000000000	0.407376000000000	0.406548000000000	0.405720000000000	0.404892000000000	0.404064000000000	0.403236000000000	0.402408000000000	0.401580000000000	0.400752000000000	0.399924000000000	0.399096000000000	0.398268000000000	0.397440000000000	0.396612000000000	0.395784000000000	0.394956000000000	0.394128000000000	0.393300000000000	0.392472000000000	0.391644000000000	0.390816000000000	0.389988000000000	0.389160000000000	0.388332000000000	0.387504000000000	0.386676000000000	0.385848000000000	0.385020000000000	0.384192000000000	0.383364000000000	0.382536000000000	0.381708000000000	0.380880000000000	0.380052000000000	0.379224000000000	0.378396000000000	0.377568000000000	0.376740000000000	0.375912000000000	0.375084000000000	0.374256000000000
0.415	0.415000000000000	0.414170000000000	0.413340000000000	0.412510000000000	0.411680000000000	0.410850000000000	0.410020000000000	0.409190000000000	0.408360000000000	0.407530000000000	0.406700000000000	0.405870000000000	0.405040000000000	0.404210000000000	0.403380000000000	0.402550000000000	0.401720000000000	0.400890000000000	0.400060000000000	0.399230000000000	0.398400000000000	0.397570000000000	0.396740000000000	0.395910000000000	0.395080000000000	0.394250000000000	0.393420000000000	0.392590000000000	0.391760000000000	0.390930000000000	0.390100000000000	0.389270000000000	0.388440000000000	0.387610000000000	0.386780000000000	0.385950000000000	0.385120000000000	0.384290000000000	0.383460000000000	0.382630000000000	0.381800000000000	0.380970000000000	0.380140000000000	0.379310000000000	0.378480000000000	0.377650000000000	0.376820000000000	0.375990000000000	0.375160000000000
0.416	0.416000000000000	0.415168000000000	0.414336000000000	0.413504000000000	0.412672000000000	0.411840000000000	0.411008000000000	0.410176000000000	0.409344000000000	0.408512000000000	0.407680000000000	0.406848000000000	0.406016000000000	0.405184000000000	0.404352000000000	0.403520000000000	0.402688000000000	0.401856000000000	0.401024000000000	0.400192000000000	0.399360000000000	0.398528000000000	0.397696000000000	0.396864000000000	0.396032000000000	0.395200000000000	0.394368000000000	0.393536000000000	0.392704000000000	0.391872000000000	0.391040000000000	0.390208000000000	0.389376000000000	0.388544000000000	0.387712000000000	0.386880000000000	0.386048000000000	0.385216000000000	0.384384000000000	0.383552000000000	0.382720000000000	0.381888000000000	0.381056000000000	0.380224000000000	0.379392000000000	0.378560000000000	0.377728000000000	0.376896000000000	0.376064000000000
0.417	0.417000000000000	0.416166000000000	0.415332000000000	0.414498000000000	0.413664000000000	0.412830000000000	0.411996000000000	0.411162000000000	0.410328000000000	0.409494000000000	0.408660000000000	0.407826000000000	0.406992000000000	0.406158000000000	0.405324000000000	0.404490000000000	0.403656000000000	0.402822000000000	0.401988000000000	0.401154000000000	0.400320000000000	0.399486000000000	0.398652000000000	0.397818000000000	0.396984000000000	0.396150000000000	0.395316000000000	0.394482000000000	0.393648000000000	0.392814000000000	0.391980000000000	0.391146000000000	0.390312000000000	0.389478000000000	0.388644000000000	0.387810000000000	0.386976000000000	0.386142000000000	0.385308000000000	0.384474000000000	0.383640000000000	0.382806000000000	0.381972000000000	0.381138000000000	0.380304000000000	0.379470000000000	0.378636000000000	0.377802000000000	0.376968000000000
0.418	0.418000000000000	0.417164000000000	0.416328000000000	0.415492000000000	0.414656000000000	0.413820000000000	0.412984000000000	0.412148000000000	0.411312000000000	0.410476000000000	0.409640000000000	0.408804000000000	0.407968000000000	0.407132000000000	0.406296000000000	0.405460000000000	0.404624000000000	0.403788000000000	0.402952000000000	0.402116000000000	0.401280000000000	0.400444000000000	0.399608000000000	0.398772000000000	0.397936000000000	0.397100000000000	0.396264000000000	0.395428000000000	0.394592000000000	0.393756000000000	0.392920000000000	0.392084000000000	0.391248000000000	0.390412000000000	0.389576000000000	0.388740000000000	0.387904000000000	0.387068000000000	0.386232000000000	0.385396000000000	0.384560000000000	0.383724000000000	0.382888000000000	0.382052000000000	0.381216000000000	0.380380000000000	0.379544000000000	0.378708000000000	0.377872000000000
0.419	0.419000000000000	0.418162000000000	0.417324000000000	0.416486000000000	0.415648000000000	0.414810000000000	0.413972000000000	0.413134000000000	0.412296000000000	0.411458000000000	0.410620000000000	0.409782000000000	0.408944000000000	0.408106000000000	0.407268000000000	0.406430000000000	0.405592000000000	0.404754000000000	0.403916000000000	0.403078000000000	0.402240000000000	0.401402000000000	0.400564000000000	0.399726000000000	0.398888000000000	0.398050000000000	0.397212000000000	0.396374000000000	0.395536000000000	0.394698000000000	0.393860000000000	0.393022000000000	0.392184000000000	0.391346000000000	0.390508000000000	0.389670000000000	0.388832000000000	0.387994000000000	0.387156000000000	0.386318000000000	0.385480000000000	0.384642000000000	0.383804000000000	0.382966000000000	0.382128000000000	0.381290000000000	0.380452000000000	0.379614000000000	0.378776000000000
0.42	0.420000000000000	0.419160000000000	0.418320000000000	0.417480000000000	0.416640000000000	0.415800000000000	0.414960000000000	0.414120000000000	0.413280000000000	0.412440000000000	0.411600000000000	0.410760000000000	0.409920000000000	0.409080000000000	0.408240000000000	0.407400000000000	0.406560000000000	0.405720000000000	0.404880000000000	0.404040000000000	0.403200000000000	0.402360000000000	0.401520000000000	0.400680000000000	0.399840000000000	0.399000000000000	0.398160000000000	0.397320000000000	0.396480000000000	0.395640000000000	0.394800000000000	0.393960000000000	0.393120000000000	0.392280000000000	0.391440000000000	0.390600000000000	0.389760000000000	0.388920000000000	0.388080000000000	0.387240000000000	0.386400000000000	0.385560000000000	0.384720000000000	0.383880000000000	0.383040000000000	0.382200000000000	0.381360000000000	0.380520000000000	0.379680000000000
0.421	0.421000000000000	0.420158000000000	0.419316000000000	0.418474000000000	0.417632000000000	0.416790000000000	0.415948000000000	0.415106000000000	0.414264000000000	0.413422000000000	0.412580000000000	0.411738000000000	0.410896000000000	0.410054000000000	0.409212000000000	0.408370000000000	0.407528000000000	0.406686000000000	0.405844000000000	0.405002000000000	0.404160000000000	0.403318000000000	0.402476000000000	0.401634000000000	0.400792000000000	0.399950000000000	0.399108000000000	0.398266000000000	0.397424000000000	0.396582000000000	0.395740000000000	0.394898000000000	0.394056000000000	0.393214000000000	0.392372000000000	0.391530000000000	0.390688000000000	0.389846000000000	0.389004000000000	0.388162000000000	0.387320000000000	0.386478000000000	0.385636000000000	0.384794000000000	0.383952000000000	0.383110000000000	0.382268000000000	0.381426000000000	0.380584000000000
0.422	0.422000000000000	0.421156000000000	0.420312000000000	0.419468000000000	0.418624000000000	0.417780000000000	0.416936000000000	0.416092000000000	0.415248000000000	0.414404000000000	0.413560000000000	0.412716000000000	0.411872000000000	0.411028000000000	0.410184000000000	0.409340000000000	0.408496000000000	0.407652000000000	0.406808000000000	0.405964000000000	0.405120000000000	0.404276000000000	0.403432000000000	0.402588000000000	0.401744000000000	0.400900000000000	0.400056000000000	0.399212000000000	0.398368000000000	0.397524000000000	0.396680000000000	0.395836000000000	0.394992000000000	0.394148000000000	0.393304000000000	0.392460000000000	0.391616000000000	0.390772000000000	0.389928000000000	0.389084000000000	0.388240000000000	0.387396000000000	0.386552000000000	0.385708000000000	0.384864000000000	0.384020000000000	0.383176000000000	0.382332000000000	0.381488000000000
0.423	0.423000000000000	0.422154000000000	0.421308000000000	0.420462000000000	0.419616000000000	0.418770000000000	0.417924000000000	0.417078000000000	0.416232000000000	0.415386000000000	0.414540000000000	0.413694000000000	0.412848000000000	0.412002000000000	0.411156000000000	0.410310000000000	0.409464000000000	0.408618000000000	0.407772000000000	0.406926000000000	0.406080000000000	0.405234000000000	0.404388000000000	0.403542000000000	0.402696000000000	0.401850000000000	0.401004000000000	0.400158000000000	0.399312000000000	0.398466000000000	0.397620000000000	0.396774000000000	0.395928000000000	0.395082000000000	0.394236000000000	0.393390000000000	0.392544000000000	0.391698000000000	0.390852000000000	0.390006000000000	0.389160000000000	0.388314000000000	0.387468000000000	0.386622000000000	0.385776000000000	0.384930000000000	0.384084000000000	0.383238000000000	0.382392000000000
0.424	0.424000000000000	0.423152000000000	0.422304000000000	0.421456000000000	0.420608000000000	0.419760000000000	0.418912000000000	0.418064000000000	0.417216000000000	0.416368000000000	0.415520000000000	0.414672000000000	0.413824000000000	0.412976000000000	0.412128000000000	0.411280000000000	0.410432000000000	0.409584000000000	0.408736000000000	0.407888000000000	0.407040000000000	0.406192000000000	0.405344000000000	0.404496000000000	0.403648000000000	0.402800000000000	0.401952000000000	0.401104000000000	0.400256000000000	0.399408000000000	0.398560000000000	0.397712000000000	0.396864000000000	0.396016000000000	0.395168000000000	0.394320000000000	0.393472000000000	0.392624000000000	0.391776000000000	0.390928000000000	0.390080000000000	0.389232000000000	0.388384000000000	0.387536000000000	0.386688000000000	0.385840000000000	0.384992000000000	0.384144000000000	0.383296000000000
0.425	0.425000000000000	0.424150000000000	0.423300000000000	0.422450000000000	0.421600000000000	0.420750000000000	0.419900000000000	0.419050000000000	0.418200000000000	0.417350000000000	0.416500000000000	0.415650000000000	0.414800000000000	0.413950000000000	0.413100000000000	0.412250000000000	0.411400000000000	0.410550000000000	0.409700000000000	0.408850000000000	0.408000000000000	0.407150000000000	0.406300000000000	0.405450000000000	0.404600000000000	0.403750000000000	0.402900000000000	0.402050000000000	0.401200000000000	0.400350000000000	0.399500000000000	0.398650000000000	0.397800000000000	0.396950000000000	0.396100000000000	0.395250000000000	0.394400000000000	0.393550000000000	0.392700000000000	0.391850000000000	0.391000000000000	0.390150000000000	0.389300000000000	0.388450000000000	0.387600000000000	0.386750000000000	0.385900000000000	0.385050000000000	0.384200000000000
0.426	0.426000000000000	0.425148000000000	0.424296000000000	0.423444000000000	0.422592000000000	0.421740000000000	0.420888000000000	0.420036000000000	0.419184000000000	0.418332000000000	0.417480000000000	0.416628000000000	0.415776000000000	0.414924000000000	0.414072000000000	0.413220000000000	0.412368000000000	0.411516000000000	0.410664000000000	0.409812000000000	0.408960000000000	0.408108000000000	0.407256000000000	0.406404000000000	0.405552000000000	0.404700000000000	0.403848000000000	0.402996000000000	0.402144000000000	0.401292000000000	0.400440000000000	0.399588000000000	0.398736000000000	0.397884000000000	0.397032000000000	0.396180000000000	0.395328000000000	0.394476000000000	0.393624000000000	0.392772000000000	0.391920000000000	0.391068000000000	0.390216000000000	0.389364000000000	0.388512000000000	0.387660000000000	0.386808000000000	0.385956000000000	0.385104000000000
0.427	0.427000000000000	0.426146000000000	0.425292000000000	0.424438000000000	0.423584000000000	0.422730000000000	0.421876000000000	0.421022000000000	0.420168000000000	0.419314000000000	0.418460000000000	0.417606000000000	0.416752000000000	0.415898000000000	0.415044000000000	0.414190000000000	0.413336000000000	0.412482000000000	0.411628000000000	0.410774000000000	0.409920000000000	0.409066000000000	0.408212000000000	0.407358000000000	0.406504000000000	0.405650000000000	0.404796000000000	0.403942000000000	0.403088000000000	0.402234000000000	0.401380000000000	0.400526000000000	0.399672000000000	0.398818000000000	0.397964000000000	0.397110000000000	0.396256000000000	0.395402000000000	0.394548000000000	0.393694000000000	0.392840000000000	0.391986000000000	0.391132000000000	0.390278000000000	0.389424000000000	0.388570000000000	0.387716000000000	0.386862000000000	0.386008000000000
0.428	0.428000000000000	0.427144000000000	0.426288000000000	0.425432000000000	0.424576000000000	0.423720000000000	0.422864000000000	0.422008000000000	0.421152000000000	0.420296000000000	0.419440000000000	0.418584000000000	0.417728000000000	0.416872000000000	0.416016000000000	0.415160000000000	0.414304000000000	0.413448000000000	0.412592000000000	0.411736000000000	0.410880000000000	0.410024000000000	0.409168000000000	0.408312000000000	0.407456000000000	0.406600000000000	0.405744000000000	0.404888000000000	0.404032000000000	0.403176000000000	0.402320000000000	0.401464000000000	0.400608000000000	0.399752000000000	0.398896000000000	0.398040000000000	0.397184000000000	0.396328000000000	0.395472000000000	0.394616000000000	0.393760000000000	0.392904000000000	0.392048000000000	0.391192000000000	0.390336000000000	0.389480000000000	0.388624000000000	0.387768000000000	0.386912000000000
0.429	0.429000000000000	0.428142000000000	0.427284000000000	0.426426000000000	0.425568000000000	0.424710000000000	0.423852000000000	0.422994000000000	0.422136000000000	0.421278000000000	0.420420000000000	0.419562000000000	0.418704000000000	0.417846000000000	0.416988000000000	0.416130000000000	0.415272000000000	0.414414000000000	0.413556000000000	0.412698000000000	0.411840000000000	0.410982000000000	0.410124000000000	0.409266000000000	0.408408000000000	0.407550000000000	0.406692000000000	0.405834000000000	0.404976000000000	0.404118000000000	0.403260000000000	0.402402000000000	0.401544000000000	0.400686000000000	0.399828000000000	0.398970000000000	0.398112000000000	0.397254000000000	0.396396000000000	0.395538000000000	0.394680000000000	0.393822000000000	0.392964000000000	0.392106000000000	0.391248000000000	0.390390000000000	0.389532000000000	0.388674000000000	0.387816000000000
0.43	0.430000000000000	0.429140000000000	0.428280000000000	0.427420000000000	0.426560000000000	0.425700000000000	0.424840000000000	0.423980000000000	0.423120000000000	0.422260000000000	0.421400000000000	0.420540000000000	0.419680000000000	0.418820000000000	0.417960000000000	0.417100000000000	0.416240000000000	0.415380000000000	0.414520000000000	0.413660000000000	0.412800000000000	0.411940000000000	0.411080000000000	0.410220000000000	0.409360000000000	0.408500000000000	0.407640000000000	0.406780000000000	0.405920000000000	0.405060000000000	0.404200000000000	0.403340000000000	0.402480000000000	0.401620000000000	0.400760000000000	0.399900000000000	0.399040000000000	0.398180000000000	0.397320000000000	0.396460000000000	0.395600000000000	0.394740000000000	0.393880000000000	0.393020000000000	0.392160000000000	0.391300000000000	0.390440000000000	0.389580000000000	0.388720000000000
0.431	0.431000000000000	0.430138000000000	0.429276000000000	0.428414000000000	0.427552000000000	0.426690000000000	0.425828000000000	0.424966000000000	0.424104000000000	0.423242000000000	0.422380000000000	0.421518000000000	0.420656000000000	0.419794000000000	0.418932000000000	0.418070000000000	0.417208000000000	0.416346000000000	0.415484000000000	0.414622000000000	0.413760000000000	0.412898000000000	0.412036000000000	0.411174000000000	0.410312000000000	0.409450000000000	0.408588000000000	0.407726000000000	0.406864000000000	0.406002000000000	0.405140000000000	0.404278000000000	0.403416000000000	0.402554000000000	0.401692000000000	0.400830000000000	0.399968000000000	0.399106000000000	0.398244000000000	0.397382000000000	0.396520000000000	0.395658000000000	0.394796000000000	0.393934000000000	0.393072000000000	0.392210000000000	0.391348000000000	0.390486000000000	0.389624000000000
0.432	0.432000000000000	0.431136000000000	0.430272000000000	0.429408000000000	0.428544000000000	0.427680000000000	0.426816000000000	0.425952000000000	0.425088000000000	0.424224000000000	0.423360000000000	0.422496000000000	0.421632000000000	0.420768000000000	0.419904000000000	0.419040000000000	0.418176000000000	0.417312000000000	0.416448000000000	0.415584000000000	0.414720000000000	0.413856000000000	0.412992000000000	0.412128000000000	0.411264000000000	0.410400000000000	0.409536000000000	0.408672000000000	0.407808000000000	0.406944000000000	0.406080000000000	0.405216000000000	0.404352000000000	0.403488000000000	0.402624000000000	0.401760000000000	0.400896000000000	0.400032000000000	0.399168000000000	0.398304000000000	0.397440000000000	0.396576000000000	0.395712000000000	0.394848000000000	0.393984000000000	0.393120000000000	0.392256000000000	0.391392000000000	0.390528000000000
0.433	0.433000000000000	0.432134000000000	0.431268000000000	0.430402000000000	0.429536000000000	0.428670000000000	0.427804000000000	0.426938000000000	0.426072000000000	0.425206000000000	0.424340000000000	0.423474000000000	0.422608000000000	0.421742000000000	0.420876000000000	0.420010000000000	0.419144000000000	0.418278000000000	0.417412000000000	0.416546000000000	0.415680000000000	0.414814000000000	0.413948000000000	0.413082000000000	0.412216000000000	0.411350000000000	0.410484000000000	0.409618000000000	0.408752000000000	0.407886000000000	0.407020000000000	0.406154000000000	0.405288000000000	0.404422000000000	0.403556000000000	0.402690000000000	0.401824000000000	0.400958000000000	0.400092000000000	0.399226000000000	0.398360000000000	0.397494000000000	0.396628000000000	0.395762000000000	0.394896000000000	0.394030000000000	0.393164000000000	0.392298000000000	0.391432000000000
0.434	0.434000000000000	0.433132000000000	0.432264000000000	0.431396000000000	0.430528000000000	0.429660000000000	0.428792000000000	0.427924000000000	0.427056000000000	0.426188000000000	0.425320000000000	0.424452000000000	0.423584000000000	0.422716000000000	0.421848000000000	0.420980000000000	0.420112000000000	0.419244000000000	0.418376000000000	0.417508000000000	0.416640000000000	0.415772000000000	0.414904000000000	0.414036000000000	0.413168000000000	0.412300000000000	0.411432000000000	0.410564000000000	0.409696000000000	0.408828000000000	0.407960000000000	0.407092000000000	0.406224000000000	0.405356000000000	0.404488000000000	0.403620000000000	0.402752000000000	0.401884000000000	0.401016000000000	0.400148000000000	0.399280000000000	0.398412000000000	0.397544000000000	0.396676000000000	0.395808000000000	0.394940000000000	0.394072000000000	0.393204000000000	0.392336000000000
0.435	0.435000000000000	0.434130000000000	0.433260000000000	0.432390000000000	0.431520000000000	0.430650000000000	0.429780000000000	0.428910000000000	0.428040000000000	0.427170000000000	0.426300000000000	0.425430000000000	0.424560000000000	0.423690000000000	0.422820000000000	0.421950000000000	0.421080000000000	0.420210000000000	0.419340000000000	0.418470000000000	0.417600000000000	0.416730000000000	0.415860000000000	0.414990000000000	0.414120000000000	0.413250000000000	0.412380000000000	0.411510000000000	0.410640000000000	0.409770000000000	0.408900000000000	0.408030000000000	0.407160000000000	0.406290000000000	0.405420000000000	0.404550000000000	0.403680000000000	0.402810000000000	0.401940000000000	0.401070000000000	0.400200000000000	0.399330000000000	0.398460000000000	0.397590000000000	0.396720000000000	0.395850000000000	0.394980000000000	0.394110000000000	0.393240000000000
0.436	0.436000000000000	0.435128000000000	0.434256000000000	0.433384000000000	0.432512000000000	0.431640000000000	0.430768000000000	0.429896000000000	0.429024000000000	0.428152000000000	0.427280000000000	0.426408000000000	0.425536000000000	0.424664000000000	0.423792000000000	0.422920000000000	0.422048000000000	0.421176000000000	0.420304000000000	0.419432000000000	0.418560000000000	0.417688000000000	0.416816000000000	0.415944000000000	0.415072000000000	0.414200000000000	0.413328000000000	0.412456000000000	0.411584000000000	0.410712000000000	0.409840000000000	0.408968000000000	0.408096000000000	0.407224000000000	0.406352000000000	0.405480000000000	0.404608000000000	0.403736000000000	0.402864000000000	0.401992000000000	0.401120000000000	0.400248000000000	0.399376000000000	0.398504000000000	0.397632000000000	0.396760000000000	0.395888000000000	0.395016000000000	0.394144000000000
0.437	0.437000000000000	0.436126000000000	0.435252000000000	0.434378000000000	0.433504000000000	0.432630000000000	0.431756000000000	0.430882000000000	0.430008000000000	0.429134000000000	0.428260000000000	0.427386000000000	0.426512000000000	0.425638000000000	0.424764000000000	0.423890000000000	0.423016000000000	0.422142000000000	0.421268000000000	0.420394000000000	0.419520000000000	0.418646000000000	0.417772000000000	0.416898000000000	0.416024000000000	0.415150000000000	0.414276000000000	0.413402000000000	0.412528000000000	0.411654000000000	0.410780000000000	0.409906000000000	0.409032000000000	0.408158000000000	0.407284000000000	0.406410000000000	0.405536000000000	0.404662000000000	0.403788000000000	0.402914000000000	0.402040000000000	0.401166000000000	0.400292000000000	0.399418000000000	0.398544000000000	0.397670000000000	0.396796000000000	0.395922000000000	0.395048000000000
0.438	0.438000000000000	0.437124000000000	0.436248000000000	0.435372000000000	0.434496000000000	0.433620000000000	0.432744000000000	0.431868000000000	0.430992000000000	0.430116000000000	0.429240000000000	0.428364000000000	0.427488000000000	0.426612000000000	0.425736000000000	0.424860000000000	0.423984000000000	0.423108000000000	0.422232000000000	0.421356000000000	0.420480000000000	0.419604000000000	0.418728000000000	0.417852000000000	0.416976000000000	0.416100000000000	0.415224000000000	0.414348000000000	0.413472000000000	0.412596000000000	0.411720000000000	0.410844000000000	0.409968000000000	0.409092000000000	0.408216000000000	0.407340000000000	0.406464000000000	0.405588000000000	0.404712000000000	0.403836000000000	0.402960000000000	0.402084000000000	0.401208000000000	0.400332000000000	0.399456000000000	0.398580000000000	0.397704000000000	0.396828000000000	0.395952000000000
0.439	0.439000000000000	0.438122000000000	0.437244000000000	0.436366000000000	0.435488000000000	0.434610000000000	0.433732000000000	0.432854000000000	0.431976000000000	0.431098000000000	0.430220000000000	0.429342000000000	0.428464000000000	0.427586000000000	0.426708000000000	0.425830000000000	0.424952000000000	0.424074000000000	0.423196000000000	0.422318000000000	0.421440000000000	0.420562000000000	0.419684000000000	0.418806000000000	0.417928000000000	0.417050000000000	0.416172000000000	0.415294000000000	0.414416000000000	0.413538000000000	0.412660000000000	0.411782000000000	0.410904000000000	0.410026000000000	0.409148000000000	0.408270000000000	0.407392000000000	0.406514000000000	0.405636000000000	0.404758000000000	0.403880000000000	0.403002000000000	0.402124000000000	0.401246000000000	0.400368000000000	0.399490000000000	0.398612000000000	0.397734000000000	0.396856000000000
0.44	0.440000000000000	0.439120000000000	0.438240000000000	0.437360000000000	0.436480000000000	0.435600000000000	0.434720000000000	0.433840000000000	0.432960000000000	0.432080000000000	0.431200000000000	0.430320000000000	0.429440000000000	0.428560000000000	0.427680000000000	0.426800000000000	0.425920000000000	0.425040000000000	0.424160000000000	0.423280000000000	0.422400000000000	0.421520000000000	0.420640000000000	0.419760000000000	0.418880000000000	0.418000000000000	0.417120000000000	0.416240000000000	0.415360000000000	0.414480000000000	0.413600000000000	0.412720000000000	0.411840000000000	0.410960000000000	0.410080000000000	0.409200000000000	0.408320000000000	0.407440000000000	0.406560000000000	0.405680000000000	0.404800000000000	0.403920000000000	0.403040000000000	0.402160000000000	0.401280000000000	0.400400000000000	0.399520000000000	0.398640000000000	0.397760000000000
0.441	0.441000000000000	0.440118000000000	0.439236000000000	0.438354000000000	0.437472000000000	0.436590000000000	0.435708000000000	0.434826000000000	0.433944000000000	0.433062000000000	0.432180000000000	0.431298000000000	0.430416000000000	0.429534000000000	0.428652000000000	0.427770000000000	0.426888000000000	0.426006000000000	0.425124000000000	0.424242000000000	0.423360000000000	0.422478000000000	0.421596000000000	0.420714000000000	0.419832000000000	0.418950000000000	0.418068000000000	0.417186000000000	0.416304000000000	0.415422000000000	0.414540000000000	0.413658000000000	0.412776000000000	0.411894000000000	0.411012000000000	0.410130000000000	0.409248000000000	0.408366000000000	0.407484000000000	0.406602000000000	0.405720000000000	0.404838000000000	0.403956000000000	0.403074000000000	0.402192000000000	0.401310000000000	0.400428000000000	0.399546000000000	0.398664000000000
0.442	0.442000000000000	0.441116000000000	0.440232000000000	0.439348000000000	0.438464000000000	0.437580000000000	0.436696000000000	0.435812000000000	0.434928000000000	0.434044000000000	0.433160000000000	0.432276000000000	0.431392000000000	0.430508000000000	0.429624000000000	0.428740000000000	0.427856000000000	0.426972000000000	0.426088000000000	0.425204000000000	0.424320000000000	0.423436000000000	0.422552000000000	0.421668000000000	0.420784000000000	0.419900000000000	0.419016000000000	0.418132000000000	0.417248000000000	0.416364000000000	0.415480000000000	0.414596000000000	0.413712000000000	0.412828000000000	0.411944000000000	0.411060000000000	0.410176000000000	0.409292000000000	0.408408000000000	0.407524000000000	0.406640000000000	0.405756000000000	0.404872000000000	0.403988000000000	0.403104000000000	0.402220000000000	0.401336000000000	0.400452000000000	0.399568000000000
0.443	0.443000000000000	0.442114000000000	0.441228000000000	0.440342000000000	0.439456000000000	0.438570000000000	0.437684000000000	0.436798000000000	0.435912000000000	0.435026000000000	0.434140000000000	0.433254000000000	0.432368000000000	0.431482000000000	0.430596000000000	0.429710000000000	0.428824000000000	0.427938000000000	0.427052000000000	0.426166000000000	0.425280000000000	0.424394000000000	0.423508000000000	0.422622000000000	0.421736000000000	0.420850000000000	0.419964000000000	0.419078000000000	0.418192000000000	0.417306000000000	0.416420000000000	0.415534000000000	0.414648000000000	0.413762000000000	0.412876000000000	0.411990000000000	0.411104000000000	0.410218000000000	0.409332000000000	0.408446000000000	0.407560000000000	0.406674000000000	0.405788000000000	0.404902000000000	0.404016000000000	0.403130000000000	0.402244000000000	0.401358000000000	0.400472000000000
0.444	0.444000000000000	0.443112000000000	0.442224000000000	0.441336000000000	0.440448000000000	0.439560000000000	0.438672000000000	0.437784000000000	0.436896000000000	0.436008000000000	0.435120000000000	0.434232000000000	0.433344000000000	0.432456000000000	0.431568000000000	0.430680000000000	0.429792000000000	0.428904000000000	0.428016000000000	0.427128000000000	0.426240000000000	0.425352000000000	0.424464000000000	0.423576000000000	0.422688000000000	0.421800000000000	0.420912000000000	0.420024000000000	0.419136000000000	0.418248000000000	0.417360000000000	0.416472000000000	0.415584000000000	0.414696000000000	0.413808000000000	0.412920000000000	0.412032000000000	0.411144000000000	0.410256000000000	0.409368000000000	0.408480000000000	0.407592000000000	0.406704000000000	0.405816000000000	0.404928000000000	0.404040000000000	0.403152000000000	0.402264000000000	0.401376000000000
0.445	0.445000000000000	0.444110000000000	0.443220000000000	0.442330000000000	0.441440000000000	0.440550000000000	0.439660000000000	0.438770000000000	0.437880000000000	0.436990000000000	0.436100000000000	0.435210000000000	0.434320000000000	0.433430000000000	0.432540000000000	0.431650000000000	0.430760000000000	0.429870000000000	0.428980000000000	0.428090000000000	0.427200000000000	0.426310000000000	0.425420000000000	0.424530000000000	0.423640000000000	0.422750000000000	0.421860000000000	0.420970000000000	0.420080000000000	0.419190000000000	0.418300000000000	0.417410000000000	0.416520000000000	0.415630000000000	0.414740000000000	0.413850000000000	0.412960000000000	0.412070000000000	0.411180000000000	0.410290000000000	0.409400000000000	0.408510000000000	0.407620000000000	0.406730000000000	0.405840000000000	0.404950000000000	0.404060000000000	0.403170000000000	0.402280000000000
0.446	0.446000000000000	0.445108000000000	0.444216000000000	0.443324000000000	0.442432000000000	0.441540000000000	0.440648000000000	0.439756000000000	0.438864000000000	0.437972000000000	0.437080000000000	0.436188000000000	0.435296000000000	0.434404000000000	0.433512000000000	0.432620000000000	0.431728000000000	0.430836000000000	0.429944000000000	0.429052000000000	0.428160000000000	0.427268000000000	0.426376000000000	0.425484000000000	0.424592000000000	0.423700000000000	0.422808000000000	0.421916000000000	0.421024000000000	0.420132000000000	0.419240000000000	0.418348000000000	0.417456000000000	0.416564000000000	0.415672000000000	0.414780000000000	0.413888000000000	0.412996000000000	0.412104000000000	0.411212000000000	0.410320000000000	0.409428000000000	0.408536000000000	0.407644000000000	0.406752000000000	0.405860000000000	0.404968000000000	0.404076000000000	0.403184000000000
0.447	0.447000000000000	0.446106000000000	0.445212000000000	0.444318000000000	0.443424000000000	0.442530000000000	0.441636000000000	0.440742000000000	0.439848000000000	0.438954000000000	0.438060000000000	0.437166000000000	0.436272000000000	0.435378000000000	0.434484000000000	0.433590000000000	0.432696000000000	0.431802000000000	0.430908000000000	0.430014000000000	0.429120000000000	0.428226000000000	0.427332000000000	0.426438000000000	0.425544000000000	0.424650000000000	0.423756000000000	0.422862000000000	0.421968000000000	0.421074000000000	0.420180000000000	0.419286000000000	0.418392000000000	0.417498000000000	0.416604000000000	0.415710000000000	0.414816000000000	0.413922000000000	0.413028000000000	0.412134000000000	0.411240000000000	0.410346000000000	0.409452000000000	0.408558000000000	0.407664000000000	0.406770000000000	0.405876000000000	0.404982000000000	0.404088000000000
0.448	0.448000000000000	0.447104000000000	0.446208000000000	0.445312000000000	0.444416000000000	0.443520000000000	0.442624000000000	0.441728000000000	0.440832000000000	0.439936000000000	0.439040000000000	0.438144000000000	0.437248000000000	0.436352000000000	0.435456000000000	0.434560000000000	0.433664000000000	0.432768000000000	0.431872000000000	0.430976000000000	0.430080000000000	0.429184000000000	0.428288000000000	0.427392000000000	0.426496000000000	0.425600000000000	0.424704000000000	0.423808000000000	0.422912000000000	0.422016000000000	0.421120000000000	0.420224000000000	0.419328000000000	0.418432000000000	0.417536000000000	0.416640000000000	0.415744000000000	0.414848000000000	0.413952000000000	0.413056000000000	0.412160000000000	0.411264000000000	0.410368000000000	0.409472000000000	0.408576000000000	0.407680000000000	0.406784000000000	0.405888000000000	0.404992000000000
0.449	0.449000000000000	0.448102000000000	0.447204000000000	0.446306000000000	0.445408000000000	0.444510000000000	0.443612000000000	0.442714000000000	0.441816000000000	0.440918000000000	0.440020000000000	0.439122000000000	0.438224000000000	0.437326000000000	0.436428000000000	0.435530000000000	0.434632000000000	0.433734000000000	0.432836000000000	0.431938000000000	0.431040000000000	0.430142000000000	0.429244000000000	0.428346000000000	0.427448000000000	0.426550000000000	0.425652000000000	0.424754000000000	0.423856000000000	0.422958000000000	0.422060000000000	0.421162000000000	0.420264000000000	0.419366000000000	0.418468000000000	0.417570000000000	0.416672000000000	0.415774000000000	0.414876000000000	0.413978000000000	0.413080000000000	0.412182000000000	0.411284000000000	0.410386000000000	0.409488000000000	0.408590000000000	0.407692000000000	0.406794000000000	0.405896000000000
0.45	0.450000000000000	0.449100000000000	0.448200000000000	0.447300000000000	0.446400000000000	0.445500000000000	0.444600000000000	0.443700000000000	0.442800000000000	0.441900000000000	0.441000000000000	0.440100000000000	0.439200000000000	0.438300000000000	0.437400000000000	0.436500000000000	0.435600000000000	0.434700000000000	0.433800000000000	0.432900000000000	0.432000000000000	0.431100000000000	0.430200000000000	0.429300000000000	0.428400000000000	0.427500000000000	0.426600000000000	0.425700000000000	0.424800000000000	0.423900000000000	0.423000000000000	0.422100000000000	0.421200000000000	0.420300000000000	0.419400000000000	0.418500000000000	0.417600000000000	0.416700000000000	0.415800000000000	0.414900000000000	0.414000000000000	0.413100000000000	0.412200000000000	0.411300000000000	0.410400000000000	0.409500000000000	0.408600000000000	0.407700000000000	0.406800000000000
0.451	0.451000000000000	0.450098000000000	0.449196000000000	0.448294000000000	0.447392000000000	0.446490000000000	0.445588000000000	0.444686000000000	0.443784000000000	0.442882000000000	0.441980000000000	0.441078000000000	0.440176000000000	0.439274000000000	0.438372000000000	0.437470000000000	0.436568000000000	0.435666000000000	0.434764000000000	0.433862000000000	0.432960000000000	0.432058000000000	0.431156000000000	0.430254000000000	0.429352000000000	0.428450000000000	0.427548000000000	0.426646000000000	0.425744000000000	0.424842000000000	0.423940000000000	0.423038000000000	0.422136000000000	0.421234000000000	0.420332000000000	0.419430000000000	0.418528000000000	0.417626000000000	0.416724000000000	0.415822000000000	0.414920000000000	0.414018000000000	0.413116000000000	0.412214000000000	0.411312000000000	0.410410000000000	0.409508000000000	0.408606000000000	0.407704000000000
[truncated: 549 more rows]
[truncated: 452 more columns]

## Sheet: FIGURE 3C
NAN: not a number			Sensitivity
[truncated: 1,000 more rows]
[truncated: 450 more columns]

[truncated: 1 more sheets: FIGURE 3D]
